# Supplementary material for: Elevational distribution of montane Afrotropical butterflies is influenced by seasonality and habitat structure
Source: PLoS One. 2022 Jul 5;17(7):e0270769. doi: 10.1371/journal.pone.0270769 (PMC9255748; doi:10.1371/journal.pone.0270769)
Supplement: S1 Data — (XLSX) [file pone.0270769.s001.xlsx]

## Sheet: Raw data
Date	Transect Location	Elevation	Season	Habitat structure	Canopy closure (%)	Family	Genus	Species	Number of Individuals	Sampling technique
2019-02-12	Bondwa	1542	Short to long rains transition	open	0.16					Sweep net-inspection
2019-02-12	Bondwa	1582	Short to long rains transition	closed	96.1					Sweep net-inspection
2019-02-12	Bondwa	1626	Short to long rains transition	open	48.26	Papilionidae	Papilio	Papilio desmondi	2	Sweep net-inspection
2019-02-12	Bondwa	1626	Short to long rains transition	open	48.26	Nymphalidae	Charaxes	Charaxes sp	1	Observed
2019-02-12	Bondwa	1626	Short to long rains transition	open	48.26	Papilionidae	Papilio	Papilio fuelleborni	1	Sweep net-inspection
2019-02-12	Bondwa	1626	Short to long rains transition	open	48.26	Nymphalidae	Neptis	Neptis nina	1	Sweep net-inspection
2019-02-12	Bondwa	1626	Short to long rains transition	open	48.26	Pieridae	Mylothris	Mylothris sagala	3	Sweep net-inspection
2019-02-12	Bondwa	1663	Short to long rains transition	closed	97.92	Nymphalidae	Bicyclus	Bicyclus danckelmani	1	Sweep net-inspection
2019-02-12	Bondwa	1703	Short to long rains transition	closed	94.02					Sweep net-inspection
2019-02-12	Bondwa	1752	Short to long rains transition	closed	85.44					Sweep net-inspection
2019-02-12	Bondwa	1766	Short to long rains transition	closed	90.64	Nymphalidae	Bicyclus	Bicyclus danckelmani	1	Sweep net-inspection
2019-02-12	Bondwa	1836	Short to long rains transition	closed	81.8	Nymphalidae	Eurytela	Eurytela hiarbas	1	Sweep net-inspection
2019-02-12	Bondwa	1836	Short to long rains transition	closed	81.8	Nymphalidae	Bicyclus	Bicyclus ena	1	Sweep net-inspection
2019-02-12	Bondwa	1836	Short to long rains transition	closed	81.8	Nymphalidae	Bicyclus	Bicyclus danckelmani	1	Sweep net-inspection
2019-02-12	Bondwa	1836	Short to long rains transition	closed	81.8	Papilionidae	Papilio	Papilio fuelleborni	1	Sweep net-inspection
2019-02-12	Bondwa	1836	Short to long rains transition	closed	81.8	Papilionidae	Papilio	Papilio desmondi	1	Sweep net-inspection
2019-02-12	Bondwa	1885	Short to long rains transition	closed	93.24	Papilionidae	Papilio	Papilio desmondi	1	Sweep net-inspection
2019-02-12	Bondwa	1922	Short to long rains transition	closed	97.14					Sweep net-inspection
2019-02-12	Bondwa	1971	Short to long rains transition	closed	91.16					Sweep net-inspection
2019-02-12	Bondwa	2004	Short to long rains transition	closed	96.1					Sweep net-inspection
2019-02-12	Bondwa	2045	Short to long rains transition	closed	92.46					Sweep net-inspection
2019-02-12	Bondwa	2091	Short to long rains transition	closed	83.88					Sweep net-inspection
2019-02-12	Bondwa	2133	Short to long rains transition	closed	86.74					Sweep net-inspection
2019-02-12	Bondwa	2159	Short to long rains transition	open	34.74					Sweep net-inspection
2019-02-13	Bondwa	1542	Short to long rains transition	open	0.16	Papilionidae	Papilio	Papilio pelodurus	1	Sweep net-inspection
2019-02-13	Bondwa	1542	Short to long rains transition	open	0.16					Sweep net-inspection
2019-02-13	Bondwa	1582	Short to long rains transition	closed	96.1					Sweep net-inspection
2019-02-13	Bondwa	1582	Short to long rains transition	closed	96.1	Nymphalidae	Bicyclus	Bicyclus danckelmani	1	Sweep net-inspection
2019-02-13	Bondwa	1626	Short to long rains transition	open	48.26	Pieridae	Mylothris	Mylothris sagala	2	Sweep net-inspection
2019-02-13	Bondwa	1626	Short to long rains transition	open	48.26	Pieridae	Mylothris	Mylothris sagala	1	Sweep net-inspection
2019-02-13	Bondwa	1626	Short to long rains transition	open	48.26	Papilionidae	Papilio	Papilio pelodurus	1	Sweep net-inspection
2019-02-13	Bondwa	1626	Short to long rains transition	open	48.26	Papilionidae	Papilio	Papilio phorcas	1	Sweep net-inspection
2019-02-13	Bondwa	1626	Short to long rains transition	open	48.26	Nymphalidae	Precis	Precis tugela	1	Sweep net-inspection
2019-02-13	Bondwa	1626	Short to long rains transition	open	48.26	Nymphalidae	Neptis	Neptis nina	1	Sweep net-inspection
2019-02-13	Bondwa	1626	Short to long rains transition	open	48.26	Pieridae	Mylothris	Mylothris sagala	1	Sweep net-inspection
2019-02-13	Bondwa	1663	Short to long rains transition	closed	97.92					Sweep net-inspection
2019-02-13	Bondwa	1663	Short to long rains transition	closed	97.92	Papilionidae	Papilio	Papilio pelodurus	2	Sweep net-inspection
2019-02-13	Bondwa	1663	Short to long rains transition	closed	97.92					Sweep net-inspection
2019-02-13	Bondwa	1703	Short to long rains transition	closed	94.02					Sweep net-inspection
2019-02-13	Bondwa	1703	Short to long rains transition	closed	94.02					Sweep net-inspection
2019-02-13	Bondwa	1752	Short to long rains transition	closed	85.44					Sweep net-inspection
2019-02-13	Bondwa	1752	Short to long rains transition	closed	85.44					Sweep net-inspection
2019-02-13	Bondwa	1766	Short to long rains transition	closed	90.64					Sweep net-inspection
2019-02-13	Bondwa	1766	Short to long rains transition	closed	90.64					Sweep net-inspection
2019-02-13	Bondwa	1766	Short to long rains transition	closed	90.64					Sweep net-inspection
2019-02-13	Bondwa	1836	Short to long rains transition	closed	81.8	Papilionidae	Papilio	Papilio fuelleborni	1	Sweep net-inspection
2019-02-13	Bondwa	1836	Short to long rains transition	closed	81.8					Sweep net-inspection
2019-02-13	Bondwa	1885	Short to long rains transition	closed	93.24					Sweep net-inspection
2019-02-13	Bondwa	1885	Short to long rains transition	closed	93.24					Sweep net-inspection
2019-02-13	Bondwa	1922	Short to long rains transition	closed	97.14					Sweep net-inspection
2019-02-13	Bondwa	1922	Short to long rains transition	closed	97.14					Sweep net-inspection
2019-02-13	Bondwa	1922	Short to long rains transition	closed	97.14					Sweep net-inspection
2019-02-13	Bondwa	1971	Short to long rains transition	closed	91.16					Sweep net-inspection
2019-02-13	Bondwa	1971	Short to long rains transition	closed	91.16					Sweep net-inspection
2019-02-13	Bondwa	2004	Short to long rains transition	closed	96.1					Sweep net-inspection
2019-02-13	Bondwa	2004	Short to long rains transition	closed	96.1					Sweep net-inspection
2019-02-13	Bondwa	2004	Short to long rains transition	closed	96.1					Sweep net-inspection
2019-02-13	Bondwa	2045	Short to long rains transition	closed	92.46	Papilionidae	Papilio	Papilio fuelleborni	1	Sweep net-inspection
2019-02-13	Bondwa	2045	Short to long rains transition	closed	92.46	Nymphalidae	Eurytela	Eurytela dryope	1	Sweep net-inspection
2019-02-13	Bondwa	2045	Short to long rains transition	closed	92.46	Nymphalidae	Bicyclus	Bicyclus danckelmani	1	Sweep net-inspection
2019-02-13	Bondwa	2045	Short to long rains transition	closed	92.46	Nymphalidae	Bicyclus	Bicyclus danckelmani	1	Sweep net-inspection
2019-02-13	Bondwa	2045	Short to long rains transition	closed	92.46	Papilionidae	Papilio	Papilio pelodurus	1	Sweep net-inspection
2019-02-13	Bondwa	2091	Short to long rains transition	closed	83.88					Sweep net-inspection
2019-02-13	Bondwa	2091	Short to long rains transition	closed	83.88	Papilionidae	Papilio	Papilio fuelleborni	1	Sweep net-inspection
2019-02-13	Bondwa	2091	Short to long rains transition	closed	83.88	Nymphalidae	Bicyclus	Bicyclus danckelmani	1	Sweep net-inspection
2019-02-13	Bondwa	2133	Short to long rains transition	closed	86.74					Sweep net-inspection
2019-02-13	Bondwa	2133	Short to long rains transition	closed	86.74					Sweep net-inspection
2019-02-13	Bondwa	2133	Short to long rains transition	closed	86.74					Sweep net-inspection
2019-02-13	Bondwa	2159	Short to long rains transition	open	34.74	Papilionidae	Papilio	Papilio desmondi	1	Sweep net-inspection
2019-02-13	Bondwa	2159	Short to long rains transition	open	34.74	Papilionidae	Papilio	Papilio fuelleborni	1	Sweep net-inspection
2019-02-13	Bondwa	2159	Short to long rains transition	open	34.74	Pieridae	Mylothris	Mylothris sagala	2	Sweep net-inspection
2019-02-13	Bondwa	2159	Short to long rains transition	open	34.74	Nymphalidae	Charaxes	Charaxes ansorgei	1	Sweep net-inspection
2019-02-13	Bondwa	2159	Short to long rains transition	open	34.74					Sweep net-inspection
2019-02-13	Bondwa	2159	Short to long rains transition	open	34.74					Sweep net-inspection
2019-02-13	Bondwa	2159	Short to long rains transition	open	34.74	Papilionidae	Papilio	Papilio pelodurus	1	Sweep net-inspection
2019-02-13	Bondwa	2159	Short to long rains transition	open	34.74					Sweep net-inspection
2019-02-14	Bondwa	1542	Short to long rains transition	open	0.16					Sweep net-inspection
2019-02-14	Bondwa	1542	Short to long rains transition	open	0.16	Nymphalidae	Acraea	Acraea epaea	1	Sweep net-inspection
2019-02-14	Bondwa	1582	Short to long rains transition	closed	96.1	Nymphalidae	Bicyclus	Bicyclus danckelmani	1	Sweep net-inspection
2019-02-14	Bondwa	1582	Short to long rains transition	closed	96.1					Sweep net-inspection
2019-02-14	Bondwa	1626	Short to long rains transition	open	48.26	Pieridae	Mylothris	Mylothris sagala	1	Sweep net-inspection
2019-02-14	Bondwa	1626	Short to long rains transition	open	48.26	Nymphalidae	Neptis	Neptis nina	3	Sweep net-inspection
2019-02-14	Bondwa	1626	Short to long rains transition	open	48.26	Pieridae	Mylothris	Mylothris sagala	1	Sweep net-inspection
2019-02-14	Bondwa	1626	Short to long rains transition	open	48.26	Nymphalidae	Amauris	Amauris niavius	2	Sweep net-inspection
2019-02-14	Bondwa	1626	Short to long rains transition	open	48.26	Papilionidae	Papilio	Papilio fuelleborni	3	Sweep net-inspection
2019-02-14	Bondwa	1626	Short to long rains transition	open	48.26	Papilionidae	Papilio	Papilio desmondi	1	Sweep net-inspection
2019-02-14	Bondwa	1626	Short to long rains transition	open	48.26	Nymphalidae	Bicyclus	Bicyclus danckelmani	2	Observed
2019-02-14	Bondwa	1626	Short to long rains transition	open	48.26	Papilionidae	Papilio	Papilio pelodurus	1	Observed
2019-02-14	Bondwa	1626	Short to long rains transition	open	48.26	Nymphalidae	Amauris	Amauris niavius	1	Sweep net-inspection
2019-02-14	Bondwa	1626	Short to long rains transition	open	48.26	Papilionidae	Papilio	Papilio fuelleborni	1	Sweep net-inspection
2019-02-14	Bondwa	1663	Short to long rains transition	closed	97.92					Sweep net-inspection
2019-02-14	Bondwa	1663	Short to long rains transition	closed	97.92					Sweep net-inspection
2019-02-14	Bondwa	1703	Short to long rains transition	closed	94.02					Sweep net-inspection
2019-02-14	Bondwa	1703	Short to long rains transition	closed	94.02					Sweep net-inspection
2019-02-14	Bondwa	1752	Short to long rains transition	closed	85.44					Sweep net-inspection
2019-02-14	Bondwa	1752	Short to long rains transition	closed	85.44					Sweep net-inspection
2019-02-14	Bondwa	1766	Short to long rains transition	closed	90.64					Sweep net-inspection
2019-02-14	Bondwa	1766	Short to long rains transition	closed	90.64					Sweep net-inspection
2019-02-14	Bondwa	1836	Short to long rains transition	closed	81.8	Papilionidae	Papilio	Papilio fuelleborni	3	Sweep net-inspection
2019-02-14	Bondwa	1836	Short to long rains transition	closed	81.8	Papilionidae	Papilio	Papilio phorcas	2	Sweep net-inspection
2019-02-14	Bondwa	1836	Short to long rains transition	closed	81.8	Nymphalidae	Bicyclus	Bicyclus danckelmani	1	Sweep net-inspection
2019-02-14	Bondwa	1836	Short to long rains transition	closed	81.8					Sweep net-inspection
2019-02-14	Bondwa	1885	Short to long rains transition	closed	93.24					Sweep net-inspection
2019-02-14	Bondwa	1885	Short to long rains transition	closed	93.24					Van someren trap
2019-02-14	Bondwa	1922	Short to long rains transition	closed	97.14					Sweep net-inspection
2019-02-14	Bondwa	1922	Short to long rains transition	closed	97.14					Sweep net-inspection
2019-02-14	Bondwa	1922	Short to long rains transition	closed	97.14					Sweep net-inspection
2019-02-14	Bondwa	1971	Short to long rains transition	closed	91.16	Pieridae	Mylothris	Mylothris sagala	1	Sweep net-inspection
2019-02-14	Bondwa	1971	Short to long rains transition	closed	91.16	Nymphalidae	Bicyclus	Bicyclus danckelmani	1	Sweep net-inspection
2019-02-14	Bondwa	1971	Short to long rains transition	closed	91.16	Papilionidae	Papilio	Papilio fuelleborni	1	Sweep net-inspection
2019-02-14	Bondwa	1971	Short to long rains transition	closed	91.16	Papilionidae	Papilio	Papilio phorcas	1	Sweep net-inspection
2019-02-14	Bondwa	1971	Short to long rains transition	closed	91.16	Nymphalidae	Precis	Precis tugela	1	Sweep net-inspection
2019-02-14	Bondwa	1971	Short to long rains transition	closed	91.16	Papilionidae	Papilio	Papilio pelodurus	3	Sweep net-inspection
2019-02-14	Bondwa	1971	Short to long rains transition	closed	91.16	Pieridae	Eurema	Eurema sp	1	Observed
2019-02-14	Bondwa	1971	Short to long rains transition	closed	91.16	Nymphalidae	Antanartia	Antanartia schaenia	1	Sweep net-inspection
2019-02-14	Bondwa	1971	Short to long rains transition	closed	91.16	Papilionidae	Papilio	Papilio phorcas	1	Observed
2019-02-14	Bondwa	2004	Short to long rains transition	closed	96.1					Sweep net-inspection
2019-02-14	Bondwa	2004	Short to long rains transition	closed	96.1					Sweep net-inspection
2019-02-14	Bondwa	2004	Short to long rains transition	closed	96.1					Van someren trap
2019-02-14	Bondwa	2045	Short to long rains transition	closed	92.46					Sweep net-inspection
2019-02-14	Bondwa	2045	Short to long rains transition	closed	92.46	Papilionidae	Papilio	Papilio pelodurus	1	Sweep net-inspection
2019-02-14	Bondwa	2045	Short to long rains transition	closed	92.46	Nymphalidae	Charaxes	Charaxes sp	1	Sweep net-inspection
2019-02-14	Bondwa	2045	Short to long rains transition	closed	92.46	Papilionidae	Papilio	Papilio pelodurus	1	Sweep net-inspection
2019-02-14	Bondwa	2091	Short to long rains transition	closed	83.88	Papilionidae	Papilio	Papilio phorcas	1	Sweep net-inspection
2019-02-14	Bondwa	2091	Short to long rains transition	closed	83.88	Papilionidae	Papilio	Papilio pelodurus	1	Sweep net-inspection
2019-02-14	Bondwa	2091	Short to long rains transition	closed	83.88	Papilionidae	Papilio	Papilio desmondi	1	Sweep net-inspection
2019-02-14	Bondwa	2091	Short to long rains transition	closed	83.88	Papilionidae	Papilio	Papilio desmondi	1	Sweep net-inspection
2019-02-14	Bondwa	2091	Short to long rains transition	closed	83.88	Papilionidae	Papilio	Papilio phorcas	1	Observed
2019-02-14	Bondwa	2091	Short to long rains transition	closed	83.88	Nymphalidae	Bicyclus	Bicyclus danckelmani	1	Observed
2019-02-14	Bondwa	2133	Short to long rains transition	closed	86.74	Papilionidae	Papilio	Papilio desmondi	1	Sweep net-inspection
2019-02-14	Bondwa	2133	Short to long rains transition	closed	86.74	Nymphalidae	Bicyclus	Bicyclus danckelmani	2	Sweep net-inspection
2019-02-14	Bondwa	2133	Short to long rains transition	closed	86.74	Nymphalidae	Antanartia	Antanartia schaenia	2	Sweep net-inspection
2019-02-14	Bondwa	2133	Short to long rains transition	closed	86.74					Sweep net-inspection
2019-02-14	Bondwa	2159	Short to long rains transition	open	34.74	Papilionidae	Papilio	Papilio pelodurus	4	Sweep net-inspection
2019-02-14	Bondwa	2159	Short to long rains transition	open	34.74	Papilionidae	Papilio	Papilio fuelleborni	1	Sweep net-inspection
2019-02-14	Bondwa	2159	Short to long rains transition	open	34.74	Nymphalidae	Acraea	Acraea insignis	1	Sweep net-inspection
2019-02-14	Bondwa	2159	Short to long rains transition	open	34.74	Nymphalidae	Acraea	Acraea epaea	1	Sweep net-inspection
2019-02-14	Bondwa	2159	Short to long rains transition	open	34.74	Papilionidae	Papilio	Papilio pelodurus	1	Sweep net-inspection
2019-02-14	Bondwa	2159	Short to long rains transition	open	34.74	Nymphalidae	Pseudathyma	Pseudathyma uluguru	1	Sweep net-inspection
2019-02-14	Bondwa	2159	Short to long rains transition	open	34.74	Papilionidae	Papilio	Papilio phorcas	1	Sweep net-inspection
2019-02-14	Bondwa	2159	Short to long rains transition	open	34.74	Nymphalidae	Bicyclus	Bicyclus danckelmani	1	Sweep net-inspection
2019-02-15	Bondwa	1542	Short to long rains transition	open	0.16	Nymphalidae	Antanartia	Antanartia schaenia	1	Observed
2019-02-15	Bondwa	1542	Short to long rains transition	open	0.16	Nymphalidae	Byblia	Byblia anvatara	1	Sweep net-inspection
2019-02-15	Bondwa	1582	Short to long rains transition	closed	96.1					Sweep net-inspection
2019-02-15	Bondwa	1582	Short to long rains transition	closed	96.1	Nymphalidae	Bicyclus	Bicyclus danckelmani	1	Observed
2019-02-15	Bondwa	1626	Short to long rains transition	open	48.26	Nymphalidae	Neptis	Neptis nina	3	Sweep net-inspection
2019-02-15	Bondwa	1626	Short to long rains transition	open	48.26	Pieridae	Mylothris	Mylothris sagala	1	Observed
2019-02-15	Bondwa	1626	Short to long rains transition	open	48.26	Papilionidae	Papilio	Papilio pelodurus	1	Sweep net-inspection
2019-02-15	Bondwa	1626	Short to long rains transition	open	48.26	Papilionidae	Papilio	Papilio desmondi	2	Sweep net-inspection
2019-02-15	Bondwa	1626	Short to long rains transition	open	48.26	Papilionidae	Papilio	Papilio desmondi	1	Sweep net-inspection
2019-02-15	Bondwa	1626	Short to long rains transition	open	48.26	Nymphalidae	Neptis	Neptis serena	1	Sweep net-inspection
2019-02-15	Bondwa	1626	Short to long rains transition	open	48.26	Nymphalidae	Neptis	Neptis nina	2	Observed
2019-02-15	Bondwa	1663	Short to long rains transition	closed	97.92	Nymphalidae	Bicyclus	Bicyclus danckelmani	3	Sweep net-inspection
2019-02-15	Bondwa	1663	Short to long rains transition	closed	97.92	Papilionidae	Papilio	Papilio fuelleborni	1	Sweep net-inspection
2019-02-15	Bondwa	1663	Short to long rains transition	closed	97.92	Nymphalidae	Bicyclus	Bicyclus danckelmani	1	Observed
2019-02-15	Bondwa	1703	Short to long rains transition	closed	94.02	Nymphalidae	Bicyclus	Bicyclus danckelmani	1	Sweep net-inspection
2019-02-15	Bondwa	1703	Short to long rains transition	closed	94.02	Nymphalidae	Bicyclus	Bicyclus danckelmani	1	Observed
2019-02-15	Bondwa	1752	Short to long rains transition	closed	85.44					Sweep net-inspection
2019-02-15	Bondwa	1752	Short to long rains transition	closed	85.44	Papilionidae	Papilio	Papilio pelodurus	1	Sweep net-inspection
2019-02-15	Bondwa	1752	Short to long rains transition	closed	85.44	Nymphalidae	Charaxes	Charaxes varanes	1	Sweep net-inspection
2019-02-15	Bondwa	1766	Short to long rains transition	closed	90.64					Sweep net-inspection
2019-02-15	Bondwa	1766	Short to long rains transition	closed	90.64	Nymphalidae	Bicyclus	Bicyclus danckelmani	1	Sweep net-inspection
2019-02-15	Bondwa	1836	Short to long rains transition	closed	81.8	Papilionidae	Papilio	Papilio phorcas	1	Sweep net-inspection
2019-02-15	Bondwa	1836	Short to long rains transition	closed	81.8					Sweep net-inspection
2019-02-15	Bondwa	1885	Short to long rains transition	closed	93.24	Nymphalidae	Amauris	Amauris niavius	1	Sweep net-inspection
2019-02-15	Bondwa	1885	Short to long rains transition	closed	93.24					Van someren trap
2019-02-15	Bondwa	1922	Short to long rains transition	closed	97.14					Sweep net-inspection
2019-02-15	Bondwa	1922	Short to long rains transition	closed	97.14					Sweep net-inspection
2019-02-15	Bondwa	1971	Short to long rains transition	closed	91.16	Papilionidae	Papilio	Papilio fuelleborni	1	Sweep net-inspection
2019-02-15	Bondwa	1971	Short to long rains transition	closed	91.16	Papilionidae	Papilio	Papilio phorcas	1	Sweep net-inspection
2019-02-15	Bondwa	1971	Short to long rains transition	closed	91.16	Nymphalidae	Bicyclus	Bicyclus danckelmani	1	Observed
2019-02-15	Bondwa	2004	Short to long rains transition	closed	96.1	Papilionidae	Papilio	Papilio fuelleborni	1	Sweep net-inspection
2019-02-15	Bondwa	2004	Short to long rains transition	closed	96.1					Sweep net-inspection
2019-02-15	Bondwa	2045	Short to long rains transition	closed	92.46	Papilionidae	Papilio	Papilio fuelleborni	2	Sweep net-inspection
2019-02-15	Bondwa	2045	Short to long rains transition	closed	92.46	Papilionidae	Papilio	Papilio phorcas	1	Sweep net-inspection
2019-02-15	Bondwa	2045	Short to long rains transition	closed	92.46	Papilionidae	Papilio	Papilio pelodurus	1	Sweep net-inspection
2019-02-15	Bondwa	2045	Short to long rains transition	closed	92.46	Papilionidae	Papilio	Papilio desmondi	1	Sweep net-inspection
2019-02-15	Bondwa	2045	Short to long rains transition	closed	92.46	Pieridae	Mylothris	Mylothris sagala	2	Sweep net-inspection
2019-02-15	Bondwa	2045	Short to long rains transition	closed	92.46	Nymphalidae	Eurytela	Eurytela hiarbas	1	Sweep net-inspection
2019-02-15	Bondwa	2045	Short to long rains transition	closed	92.46	Nymphalidae	Neptis	Neptis nina	1	Sweep net-inspection
2019-02-15	Bondwa	2045	Short to long rains transition	closed	92.46	Nymphalidae	Bicyclus	Bicyclus danckelmani	1	Observed
2019-02-15	Bondwa	2091	Short to long rains transition	closed	83.88					Sweep net-inspection
2019-02-15	Bondwa	2091	Short to long rains transition	closed	83.88	Nymphalidae	Bicyclus	Bicyclus danckelmani	1	Van someren trap
2019-02-15	Bondwa	2091	Short to long rains transition	closed	83.88	Nymphalidae	Antanartia	Antanartia schaenia	1	Observed
2019-02-15	Bondwa	2133	Short to long rains transition	closed	86.74	Nymphalidae	Bicyclus	Bicyclus danckelmani	1	Sweep net-inspection
2019-02-15	Bondwa	2133	Short to long rains transition	closed	86.74	Nymphalidae	Antanartia	Antanartia schaenia	2	Sweep net-inspection
2019-02-15	Bondwa	2133	Short to long rains transition	closed	86.74	Nymphalidae	Bicyclus	Bicyclus danckelmani	1	Observed
2019-02-15	Bondwa	2159	Short to long rains transition	open	34.74	Papilionidae	Papilio	Papilio desmondi	2	Sweep net-inspection
2019-02-15	Bondwa	2159	Short to long rains transition	open	34.74	Papilionidae	Papilio	Papilio pelodurus	2	Sweep net-inspection
2019-02-15	Bondwa	2159	Short to long rains transition	open	34.74	Papilionidae	Papilio	Papilio fuelleborni	2	Sweep net-inspection
2019-02-15	Bondwa	2159	Short to long rains transition	open	34.74	Pieridae	Mylothris	Mylothris sagala	1	Sweep net-inspection
2019-02-15	Bondwa	2159	Short to long rains transition	open	34.74	Nymphalidae	Acraea	Acraea insignis	1	Van someren trap
2019-02-15	Bondwa	2159	Short to long rains transition	open	34.74	Nymphalidae	Acraea	Acraea baxteri	1	Sweep net-inspection
2019-02-15	Bondwa	2159	Short to long rains transition	open	34.74	Nymphalidae	Pseudathyma	Pseudathyma uluguru	1	Sweep net-inspection
2019-02-15	Bondwa	2159	Short to long rains transition	open	34.74	Nymphalidae	Antanartia	Antanartia schaenia	1	Observed
2019-02-15	Bondwa	2159	Short to long rains transition	open	34.74	Nymphalidae	Bicyclus	Bicyclus danckelmani	1	Observed
2019-02-15	Bondwa	2159	Short to long rains transition	open	34.74	Papilionidae	Papilio	Papilio pelodurus	1	Observed
2019-02-15	Bondwa	2159	Short to long rains transition	open	34.74	Papilionidae	Papilio	Papilio phorcas	1	Observed
2019-02-15	Bondwa	2159	Short to long rains transition	open	34.74	Nymphalidae	Bematistes	Bematistes quadricolor	1	Observed
2019-02-15	Bondwa	2159	Short to long rains transition	open	34.74	Nymphalidae	Bematistes	Bematistes quadricolor	1	Sweep net-inspection
2019-02-15	Bondwa	2159	Short to long rains transition	open	34.74	Nymphalidae	Antanartia	Antanartia schaenia	1	Sweep net-inspection
2019-02-17	Bondwa	1542	Short to long rains transition	open	0.16					Sweep net-inspection
2019-02-17	Bondwa	1542	Short to long rains transition	open	0.16					Sweep net-inspection
2019-02-17	Bondwa	1582	Short to long rains transition	closed	96.1	Papilionidae	Graphium	Graphium pelopidas	2	Sweep net-inspection
2019-02-17	Bondwa	1582	Short to long rains transition	closed	96.1	Papilionidae	Graphium	Graphium pelopidas	2	Sweep net-inspection
2019-02-17	Bondwa	1582	Short to long rains transition	closed	96.1					Observed
2019-02-17	Bondwa	1626	Short to long rains transition	open	48.26	Papilionidae	Graphium	Graphium pelopidas	2	Sweep net-inspection
2019-02-17	Bondwa	1626	Short to long rains transition	open	48.26	Papilionidae	Graphium	Graphium pelopidas	2	Sweep net-inspection
2019-02-17	Bondwa	1626	Short to long rains transition	open	48.26	Nymphalidae	Neptis	Neptis nina	2	Sweep net-inspection
2019-02-17	Bondwa	1626	Short to long rains transition	open	48.26	Nymphalidae	Antanartia	Antanartia schaenia	1	Sweep net-inspection
2019-02-17	Bondwa	1626	Short to long rains transition	open	48.26	Papilionidae	Papilio	Papilio pelodurus	1	Sweep net-inspection
2019-02-17	Bondwa	1626	Short to long rains transition	open	48.26	Nymphalidae	Amauris	Amauris niavius	1	Sweep net-inspection
2019-02-17	Bondwa	1626	Short to long rains transition	open	48.26	Pieridae	Eurema	Eurema hapale	1	Sweep net-inspection
2019-02-17	Bondwa	1626	Short to long rains transition	open	48.26	Pieridae	Mylothris	Mylothris sagala	1	Sweep net-inspection
2019-02-17	Bondwa	1626	Short to long rains transition	open	48.26	Nymphalidae	Acraea	Acraea sp	1	Observed
2019-02-17	Bondwa	1663	Short to long rains transition	closed	97.92					Sweep net-inspection
2019-02-17	Bondwa	1663	Short to long rains transition	closed	97.92	Nymphalidae	Bicyclus	Bicyclus danckelmani	1	Van someren trap
2019-02-17	Bondwa	1663	Short to long rains transition	closed	97.92	Nymphalidae	Bicyclus	Bicyclus danckelmani	3	Sweep net-inspection
2019-02-17	Bondwa	1703	Short to long rains transition	closed	94.02	Nymphalidae	Bicyclus	Bicyclus danckelmani	1	Sweep net-inspection
2019-02-17	Bondwa	1703	Short to long rains transition	closed	94.02	Nymphalidae	Bicyclus	Bicyclus danckelmani	4	Observed
2019-02-17	Bondwa	1752	Short to long rains transition	closed	85.44	Papilionidae	Papilio	Papilio phorcas	1	Sweep net-inspection
2019-02-17	Bondwa	1752	Short to long rains transition	closed	85.44					Sweep net-inspection
2019-02-17	Bondwa	1766	Short to long rains transition	closed	90.64					Sweep net-inspection
2019-02-17	Bondwa	1766	Short to long rains transition	closed	90.64	Nymphalidae	Bicyclus	Bicyclus danckelmani	1	Sweep net-inspection
2019-02-17	Bondwa	1836	Short to long rains transition	closed	81.8	Nymphalidae	Bicyclus	Bicyclus danckelmani	2	Sweep net-inspection
2019-02-17	Bondwa	1836	Short to long rains transition	closed	81.8	Papilionidae	Papilio	Papilio phorcas	1	Sweep net-inspection
2019-02-17	Bondwa	1836	Short to long rains transition	closed	81.8	Papilionidae	Papilio	Papilio fuelleborni	2	Sweep net-inspection
2019-02-17	Bondwa	1836	Short to long rains transition	closed	81.8					Van someren trap
2019-02-17	Bondwa	1885	Short to long rains transition	closed	93.24	Nymphalidae	Bicyclus	Bicyclus danckelmani	1	Sweep net-inspection
2019-02-17	Bondwa	1885	Short to long rains transition	closed	93.24	Papilionidae	Papilio	Papilio phorcas	1	Sweep net-inspection
2019-02-17	Bondwa	1885	Short to long rains transition	closed	93.24	Pieridae	Mylothris	Mylothris sagala	1	Sweep net-inspection
2019-02-17	Bondwa	1885	Short to long rains transition	closed	93.24	Papilionidae	Papilio	Papilio desmondi	1	Sweep net-inspection
2019-02-17	Bondwa	1885	Short to long rains transition	closed	93.24	Nymphalidae	Neptis	Neptis nina	1	Sweep net-inspection
2019-02-17	Bondwa	1885	Short to long rains transition	closed	93.24	Nymphalidae	Bicyclus	Bicyclus danckelmani	1	Observed
2019-02-17	Bondwa	1922	Short to long rains transition	closed	97.14	Pieridae	Mylothris	Mylothris sagala	2	Observed
2019-02-17	Bondwa	1922	Short to long rains transition	closed	97.14					Observed
2019-02-17	Bondwa	1971	Short to long rains transition	closed	91.16	Pieridae	Mylothris	Mylothris sagala	1	Sweep net-inspection
2019-02-17	Bondwa	1971	Short to long rains transition	closed	91.16	Papilionidae	Papilio	Papilio desmondi	1	Sweep net-inspection
2019-02-17	Bondwa	1971	Short to long rains transition	closed	91.16	Papilionidae	Papilio	Papilio fuelleborni	1	Sweep net-inspection
2019-02-17	Bondwa	1971	Short to long rains transition	closed	91.16	Papilionidae	Papilio	Papilio phorcas	1	Sweep net-inspection
2019-02-17	Bondwa	2004	Short to long rains transition	closed	96.1	Papilionidae	Graphium	Graphium pelopidas	2	Sweep net-inspection
2019-02-17	Bondwa	2004	Short to long rains transition	closed	96.1	Papilionidae	Graphium	Graphium pelopidas	1	Sweep net-inspection
2019-02-17	Bondwa	2004	Short to long rains transition	closed	96.1	Papilionidae	Papilio	Papilio fuelleborni	1	Observed
2019-02-17	Bondwa	2045	Short to long rains transition	closed	92.46	Papilionidae	Papilio	Papilio fuelleborni	2	Sweep net-inspection
2019-02-17	Bondwa	2045	Short to long rains transition	closed	92.46	Nymphalidae	Bicyclus	Bicyclus danckelmani	1	Sweep net-inspection
2019-02-17	Bondwa	2045	Short to long rains transition	closed	92.46	Nymphalidae	Precis	Precis tugela	1	Sweep net-inspection
2019-02-17	Bondwa	2045	Short to long rains transition	closed	92.46	Papilionidae	Papilio	Papilio pelodurus	1	Sweep net-inspection
2019-02-17	Bondwa	2045	Short to long rains transition	closed	92.46	Nymphalidae	Bicyclus	Bicyclus danckelmani	1	Sweep net-inspection
2019-02-17	Bondwa	2045	Short to long rains transition	closed	92.46	Papilionidae	Papilio	Papilio fuelleborni	1	Sweep net-inspection
2019-02-17	Bondwa	2091	Short to long rains transition	closed	83.88					Sweep net-inspection
2019-02-17	Bondwa	2091	Short to long rains transition	closed	83.88					Sweep net-inspection
2019-02-17	Bondwa	2133	Short to long rains transition	closed	86.74					Sweep net-inspection
2019-02-17	Bondwa	2133	Short to long rains transition	closed	86.74	Nymphalidae	Antanartia	Antanartia schaenia	1	Sweep net-inspection
2019-02-17	Bondwa	2159	Short to long rains transition	open	34.74	Papilionidae	Papilio	Papilio desmondi	1	Sweep net-inspection
2019-02-17	Bondwa	2159	Short to long rains transition	open	34.74	Papilionidae	Papilio	Papilio pelodurus	2	Sweep net-inspection
2019-02-17	Bondwa	2159	Short to long rains transition	open	34.74	Papilionidae	Papilio	Papilio fuelleborni	2	Sweep net-inspection
2019-02-17	Bondwa	2159	Short to long rains transition	open	34.74	Nymphalidae	Bematistes	Bematistes quadricolor	3	Sweep net-inspection
2019-02-17	Bondwa	2159	Short to long rains transition	open	34.74	Pieridae	Mylothris	Mylothris sagala	1	Sweep net-inspection
2019-02-17	Bondwa	2159	Short to long rains transition	open	34.74	Nymphalidae	Acraea	Acraea acuta	1	Sweep net-inspection
2019-02-17	Bondwa	2159	Short to long rains transition	open	34.74	Nymphalidae	Acraea	Acraea acuta	1	Sweep net-inspection
2019-02-17	Bondwa	2159	Short to long rains transition	open	34.74	Papilionidae	Papilio	Papilio pelodurus	1	Sweep net-inspection
2019-02-17	Bondwa	2159	Short to long rains transition	open	34.74	Nymphalidae	Antanartia	Antanartia schaenia	1	Sweep net-inspection
2019-02-17	Bondwa	2159	Short to long rains transition	open	34.74	Nymphalidae	Neptis	Neptis nina	1	Sweep net-inspection
2019-02-17	Bondwa	2159	Short to long rains transition	open	34.74	Nymphalidae	Bicyclus	Bicyclus danckelmani	4	Sweep net-inspection
2019-02-18	Bondwa	1542	Short to long rains transition	open	0.16					Sweep net-inspection
2019-02-18	Bondwa	1582	Short to long rains transition	closed	96.1	Nymphalidae	Bicyclus	Bicyclus danckelmani	1	Sweep net-inspection
2019-02-18	Bondwa	1582	Short to long rains transition	closed	96.1					Van someren trap
2019-02-18	Bondwa	1626	Short to long rains transition	open	48.26	Nymphalidae	Antanartia	Antanartia schaenia	1	Sweep net-inspection
2019-02-18	Bondwa	1626	Short to long rains transition	open	48.26	Papilionidae	Papilio	Papilio rex	1	Sweep net-inspection
2019-02-18	Bondwa	1626	Short to long rains transition	open	48.26					Sweep net-inspection
2019-02-18	Bondwa	1663	Short to long rains transition	closed	97.92					Sweep net-inspection
2019-02-18	Bondwa	1663	Short to long rains transition	closed	97.92	Nymphalidae	Bicyclus	Bicyclus danckelmani	2	Van someren trap
2019-02-18	Bondwa	1663	Short to long rains transition	closed	97.92	Nymphalidae	Bicyclus	Bicyclus danckelmani	1	Sweep net-inspection
2019-02-18	Bondwa	1703	Short to long rains transition	closed	94.02	Nymphalidae	Bicyclus	Bicyclus danckelmani	1	Sweep net-inspection
2019-02-18	Bondwa	1703	Short to long rains transition	closed	94.02	Nymphalidae	Bicyclus	Bicyclus danckelmani	4	Van someren trap
2019-02-18	Bondwa	1752	Short to long rains transition	closed	85.44	Nymphalidae	Bicyclus	Bicyclus danckelmani	2	Sweep net-inspection
2019-02-18	Bondwa	1752	Short to long rains transition	closed	85.44					Sweep net-inspection
2019-02-18	Bondwa	1766	Short to long rains transition	closed	90.64	Nymphalidae	Charaxes	Charaxes acuminatus	1	Sweep net-inspection
2019-02-18	Bondwa	1766	Short to long rains transition	closed	90.64					Sweep net-inspection
2019-02-18	Bondwa	1766	Short to long rains transition	closed	90.64	Nymphalidae	Bicyclus	Bicyclus danckelmani	1	Observed
2019-02-18	Bondwa	1836	Short to long rains transition	closed	81.8					Sweep net-inspection
2019-02-18	Bondwa	1836	Short to long rains transition	closed	81.8					Observed
2019-02-18	Bondwa	1885	Short to long rains transition	closed	93.24	Nymphalidae	Bicyclus	Bicyclus danckelmani	1	Sweep net-inspection
2019-02-18	Bondwa	1885	Short to long rains transition	closed	93.24	Nymphalidae	Charaxes	Charaxes acuminatus	1	Sweep net-inspection
2019-02-18	Bondwa	1885	Short to long rains transition	closed	93.24					Sweep net-inspection
2019-02-18	Bondwa	1885	Short to long rains transition	closed	93.24	Nymphalidae	Bicyclus	Bicyclus danckelmani	1	Observed
2019-02-18	Bondwa	1922	Short to long rains transition	closed	97.14					Sweep net-inspection
2019-02-18	Bondwa	1922	Short to long rains transition	closed	97.14	Nymphalidae	Bicyclus	Bicyclus danckelmani	1	Van someren trap
2019-02-18	Bondwa	1922	Short to long rains transition	closed	97.14	Pieridae	Eurema	Eurema sp	1	Observed
2019-02-18	Bondwa	1971	Short to long rains transition	closed	91.16	Nymphalidae	Bicyclus	Bicyclus danckelmani	1	Sweep net-inspection
2019-02-18	Bondwa	1971	Short to long rains transition	closed	91.16	Papilionidae	Papilio	Papilio fuelleborni	1	Sweep net-inspection
2019-02-18	Bondwa	1971	Short to long rains transition	closed	91.16	Nymphalidae	Bicyclus	Bicyclus danckelmani	1	Sweep net-inspection
2019-02-18	Bondwa	2004	Short to long rains transition	closed	96.1					Sweep net-inspection
2019-02-18	Bondwa	2004	Short to long rains transition	closed	96.1					Sweep net-inspection
2019-02-18	Bondwa	2004	Short to long rains transition	closed	96.1	Papilionidae	Papilio	Papilio phorcas	1	Sweep net-inspection
2019-02-18	Bondwa	2045	Short to long rains transition	closed	92.46	Nymphalidae	Neptis	Neptis nina	2	Sweep net-inspection
2019-02-18	Bondwa	2045	Short to long rains transition	closed	92.46	Papilionidae	Papilio	Papilio fuelleborni	1	Sweep net-inspection
2019-02-18	Bondwa	2045	Short to long rains transition	closed	92.46	Papilionidae	Papilio	Papilio desmondi	1	Sweep net-inspection
2019-02-18	Bondwa	2045	Short to long rains transition	closed	92.46	Pieridae	Mylothris	Mylothris sagala	2	Sweep net-inspection
2019-02-18	Bondwa	2045	Short to long rains transition	closed	92.46	Papilionidae	Papilio	Papilio pelodurus	1	Sweep net-inspection
2019-02-18	Bondwa	2045	Short to long rains transition	closed	92.46					Sweep net-inspection
2019-02-18	Bondwa	2091	Short to long rains transition	closed	83.88					Sweep net-inspection
2019-02-18	Bondwa	2091	Short to long rains transition	closed	83.88					Observed
2019-02-18	Bondwa	2133	Short to long rains transition	closed	86.74	Pieridae	Mylothris	Mylothris sagala	1	Sweep net-inspection
2019-02-18	Bondwa	2133	Short to long rains transition	closed	86.74	Nymphalidae	Antanartia	Antanartia schaenia	1	Van someren trap
2019-02-18	Bondwa	2133	Short to long rains transition	closed	86.74	Papilionidae	Papilio	Papilio fuelleborni	1	Observed
2019-02-18	Bondwa	2159	Short to long rains transition	open	34.74	Papilionidae	Papilio	Papilio fuelleborni	1	Sweep net-inspection
2019-02-18	Bondwa	2159	Short to long rains transition	open	34.74	Nymphalidae	Bematistes	Bematistes quadricolor	1	Sweep net-inspection
2019-02-18	Bondwa	2159	Short to long rains transition	open	34.74	Pieridae	Mylothris	Mylothris sagala	1	Sweep net-inspection
2019-02-18	Bondwa	2159	Short to long rains transition	open	34.74	Papilionidae	Papilio	Papilio desmondi	2	Sweep net-inspection
2019-02-18	Bondwa	2159	Short to long rains transition	open	34.74	Nymphalidae	Bematistes	Bematistes quadricolor	2	Sweep net-inspection
2019-02-18	Bondwa	2159	Short to long rains transition	open	34.74	Pieridae	Eurema	Eurema sp	1	Sweep net-inspection
2019-02-18	Bondwa	2159	Short to long rains transition	open	34.74	Nymphalidae	Precis	Precis tugela	1	Sweep net-inspection
2019-02-19	Bondwa	1542	Short to long rains transition	open	0.16					Sweep net-inspection
2019-02-19	Bondwa	1542	Short to long rains transition	open	0.16	Nymphalidae	Byblia	Byblia ilithya	1	Sweep net-inspection
2019-02-19	Bondwa	1542	Short to long rains transition	open	0.16	Nymphalidae	Byblia	Byblia anvatara	1	Sweep net-inspection
2019-02-19	Bondwa	1582	Short to long rains transition	closed	96.1	Papilionidae	Papilio	Papilio fuelleborni	1	Sweep net-inspection
2019-02-19	Bondwa	1582	Short to long rains transition	closed	96.1	Nymphalidae	Bicyclus	Bicyclus danckelmani	1	Sweep net-inspection
2019-02-19	Bondwa	1582	Short to long rains transition	closed	96.1					Sweep net-inspection
2019-02-19	Bondwa	1626	Short to long rains transition	open	48.26	Pieridae	Belenois	Belenois zochalia	1	Sweep net-inspection
2019-02-19	Bondwa	1626	Short to long rains transition	open	48.26	Papilionidae	Papilio	Papilio desmondi	1	Sweep net-inspection
2019-02-19	Bondwa	1626	Short to long rains transition	open	48.26	Nymphalidae	Amauris	Amauris niavius	1	Sweep net-inspection
2019-02-19	Bondwa	1626	Short to long rains transition	open	48.26	Papilionidae	Papilio	Papilio fuelleborni	1	Sweep net-inspection
2019-02-19	Bondwa	1626	Short to long rains transition	open	48.26	Pieridae	Mylothris	Mylothris sagala	1	Sweep net-inspection
2019-02-19	Bondwa	1626	Short to long rains transition	open	48.26	Nymphalidae	Neptis	Neptis nina	1	Sweep net-inspection
2019-02-19	Bondwa	1626	Short to long rains transition	open	48.26	Nymphalidae	Precis	Precis tugela	1	Sweep net-inspection
2019-02-19	Bondwa	1626	Short to long rains transition	open	48.26	Pieridae	Eurema	Eurema sp	1	Sweep net-inspection
2019-02-19	Bondwa	1626	Short to long rains transition	open	48.26	Pieridae	Eurema	Eurema sp	1	Sweep net-inspection
2019-02-19	Bondwa	1626	Short to long rains transition	open	48.26	Papilionidae	Papilio	Papilio pelodurus	1	Sweep net-inspection
2019-02-19	Bondwa	1663	Short to long rains transition	closed	97.92	Nymphalidae	Bicyclus	Bicyclus danckelmani	1	Sweep net-inspection
2019-02-19	Bondwa	1663	Short to long rains transition	closed	97.92	Nymphalidae	Bicyclus	Bicyclus danckelmani	3	Sweep net-inspection
2019-02-19	Bondwa	1703	Short to long rains transition	closed	94.02	Papilionidae	Papilio	Papilio fuelleborni	1	Sweep net-inspection
2019-02-19	Bondwa	1703	Short to long rains transition	closed	94.02	Nymphalidae	Bicyclus	Bicyclus danckelmani	1	Sweep net-inspection
2019-02-19	Bondwa	1703	Short to long rains transition	closed	94.02	Nymphalidae	Bicyclus	Bicyclus danckelmani	5	Sweep net-inspection
2019-02-19	Bondwa	1752	Short to long rains transition	closed	85.44					Sweep net-inspection
2019-02-19	Bondwa	1752	Short to long rains transition	closed	85.44					Observed
2019-02-19	Bondwa	1766	Short to long rains transition	closed	90.64					Sweep net-inspection
2019-02-19	Bondwa	1766	Short to long rains transition	closed	90.64					Observed
2019-02-19	Bondwa	1836	Short to long rains transition	closed	81.8	Papilionidae	Papilio	Papilio fuelleborni	1	Sweep net-inspection
2019-02-19	Bondwa	1836	Short to long rains transition	closed	81.8	Papilionidae	Papilio	Papilio phorcas	1	Sweep net-inspection
2019-02-19	Bondwa	1836	Short to long rains transition	closed	81.8	Nymphalidae	Charaxes	Charaxes sp	1	Observed
2019-02-19	Bondwa	1885	Short to long rains transition	closed	93.24	Nymphalidae	Amauris	Amauris niavius	1	Sweep net-inspection
2019-02-19	Bondwa	1885	Short to long rains transition	closed	93.24					Van someren trap
2019-02-19	Bondwa	1922	Short to long rains transition	closed	97.14					Sweep net-inspection
2019-02-19	Bondwa	1922	Short to long rains transition	closed	97.14					Observed
2019-02-19	Bondwa	1971	Short to long rains transition	closed	91.16					Sweep net-inspection
2019-02-19	Bondwa	1971	Short to long rains transition	closed	91.16	Nymphalidae	Bicyclus	Bicyclus danckelmani	2	Sweep net-inspection
2019-02-19	Bondwa	2004	Short to long rains transition	closed	96.1					Sweep net-inspection
2019-02-19	Bondwa	2004	Short to long rains transition	closed	96.1	Papilionidae	Papilio	Papilio fuelleborni	1	Sweep net-inspection
2019-02-19	Bondwa	2045	Short to long rains transition	closed	92.46					Sweep net-inspection
2019-02-19	Bondwa	2045	Short to long rains transition	closed	92.46					Van someren trap
2019-02-19	Bondwa	2091	Short to long rains transition	closed	83.88	Papilionidae	Papilio	Papilio pelodurus	1	Sweep net-inspection
2019-02-19	Bondwa	2091	Short to long rains transition	closed	83.88					Observed
2019-02-19	Bondwa	2133	Short to long rains transition	closed	86.74	Papilionidae	Papilio	Papilio fuelleborni	1	Sweep net-inspection
2019-02-19	Bondwa	2133	Short to long rains transition	closed	86.74	Nymphalidae	Charaxes	Charaxes acuminatus	1	Observed
2019-02-19	Bondwa	2159	Short to long rains transition	open	34.74	Nymphalidae	Acraea	Acraea baxteri	2	Sweep net-inspection
2019-02-19	Bondwa	2159	Short to long rains transition	open	34.74	Pieridae	Mylothris	Mylothris sagala	1	Sweep net-inspection
2019-02-19	Bondwa	2159	Short to long rains transition	open	34.74	Papilionidae	Papilio	Papilio pelodurus	1	Sweep net-inspection
2019-02-19	Bondwa	2159	Short to long rains transition	open	34.74	Nymphalidae	Acraea	Acraea baxteri	3	Sweep net-inspection
2019-02-19	Bondwa	2159	Short to long rains transition	open	34.74	Papilionidae	Papilio	Papilio desmondi	1	Van someren trap
2019-02-19	Bondwa	2159	Short to long rains transition	open	34.74	Nymphalidae	Antanartia	Antanartia schaenia	1	Van someren trap
2019-02-19	Bondwa	2159	Short to long rains transition	open	34.74	Papilionidae	Papilio	Papilio fuelleborni	1	Sweep net-inspection
2019-02-19	Bondwa	2159	Short to long rains transition	open	34.74	Papilionidae	Papilio	Papilio pelodurus	1	Sweep net-inspection
2019-02-19	Bondwa	2159	Short to long rains transition	open	34.74	Nymphalidae	Acraea	Acraea insignis	1	Sweep net-inspection
2019-02-19	Bondwa	2159	Short to long rains transition	open	34.74	Pieridae	Eurema	Eurema sp	1	Sweep net-inspection
2019-02-19	Bondwa	2159	Short to long rains transition	open	34.74	Papilionidae	Papilio	Papilio desmondi	1	Sweep net-inspection
2019-02-19	Bondwa	2159	Short to long rains transition	open	34.74	Nymphalidae	Antanartia	Antanartia schaenia	1	Sweep net-inspection
2019-02-20	Bondwa	1542	Short to long rains transition	open	0.16	Nymphalidae	Henotesia	Henotesia elisi uluguru	1	Sweep net-inspection
2019-02-20	Bondwa	1542	Short to long rains transition	open	0.16					Observed
2019-02-20	Bondwa	1582	Short to long rains transition	closed	96.1	Pieridae	Mylothris	Mylothris sagala	1	Sweep net-inspection
2019-02-20	Bondwa	1582	Short to long rains transition	closed	96.1	Papilionidae	Papilio	Papilio fuelleborni	1	Sweep net-inspection
2019-02-20	Bondwa	1582	Short to long rains transition	closed	96.1					Observed
2019-02-20	Bondwa	1626	Short to long rains transition	open	48.26	Nymphalidae	Phalanta	Phalanta phalanta	1	Sweep net-inspection
2019-02-20	Bondwa	1626	Short to long rains transition	open	48.26	Papilionidae	Papilio	Papilio fuelleborni	2	Sweep net-inspection
2019-02-20	Bondwa	1626	Short to long rains transition	open	48.26	Pieridae	Mylothris	Mylothris sagala	1	Sweep net-inspection
2019-02-20	Bondwa	1626	Short to long rains transition	open	48.26	Nymphalidae	Neptis	Neptis nina	2	Sweep net-inspection
2019-02-20	Bondwa	1626	Short to long rains transition	open	48.26	Nymphalidae	Amauris	Amauris niavius	2	Sweep net-inspection
2019-02-20	Bondwa	1626	Short to long rains transition	open	48.26	Nymphalidae	Antanartia	Antanartia schaenia	1	Sweep net-inspection
2019-02-20	Bondwa	1626	Short to long rains transition	open	48.26	Nymphalidae	Bicyclus	Bicyclus danckelmani	1	Sweep net-inspection
2019-02-20	Bondwa	1626	Short to long rains transition	open	48.26	Nymphalidae	Amauris	Amauris niavius	1	Van someren trap
2019-02-20	Bondwa	1663	Short to long rains transition	closed	97.92	Nymphalidae	Bicyclus	Bicyclus danckelmani	1	Sweep net-inspection
2019-02-20	Bondwa	1663	Short to long rains transition	closed	97.92					Van someren trap
2019-02-20	Bondwa	1703	Short to long rains transition	closed	94.02					Sweep net-inspection
2019-02-20	Bondwa	1703	Short to long rains transition	closed	94.02	Nymphalidae	Bicyclus	Bicyclus danckelmani	3	Observed
2019-02-20	Bondwa	1752	Short to long rains transition	closed	85.44	Nymphalidae	Bicyclus	Bicyclus danckelmani	3	Sweep net-inspection
2019-02-20	Bondwa	1752	Short to long rains transition	closed	85.44	Nymphalidae	Bicyclus	Bicyclus danckelmani	1	Observed
2019-02-20	Bondwa	1766	Short to long rains transition	closed	90.64					Sweep net-inspection
2019-02-20	Bondwa	1766	Short to long rains transition	closed	90.64					Sweep net-inspection
2019-02-20	Bondwa	1836	Short to long rains transition	closed	81.8	Papilionidae	Papilio	Papilio phorcas	1	Sweep net-inspection
2019-02-20	Bondwa	1836	Short to long rains transition	closed	81.8	Nymphalidae	Bicyclus	Bicyclus danckelmani	1	Van someren trap
2019-02-20	Bondwa	1885	Short to long rains transition	closed	93.24	Papilionidae	Papilio	Papilio phorcas	1	Sweep net-inspection
2019-02-20	Bondwa	1922	Short to long rains transition	closed	97.14					Sweep net-inspection
2019-02-20	Bondwa	1922	Short to long rains transition	closed	97.14	Nymphalidae	Bicyclus	Bicyclus danckelmani	2	Van someren trap
2019-02-20	Bondwa	1971	Short to long rains transition	closed	91.16	Papilionidae	Papilio	Papilio fuelleborni	1	Sweep net-inspection
2019-02-20	Bondwa	1971	Short to long rains transition	closed	91.16					Van someren trap
2019-02-20	Bondwa	2004	Short to long rains transition	closed	96.1	Papilionidae	Papilio	Papilio phorcas	1	Sweep net-inspection
2019-02-20	Bondwa	2004	Short to long rains transition	closed	96.1	Nymphalidae	Bicyclus	Bicyclus danckelmani	1	Sweep net-inspection
2019-02-20	Bondwa	2045	Short to long rains transition	closed	92.46	Nymphalidae	Bicyclus	Bicyclus danckelmani	1	Sweep net-inspection
2019-02-20	Bondwa	2045	Short to long rains transition	closed	92.46	Nymphalidae	Neptis	Neptis nina	2	Sweep net-inspection
2019-02-20	Bondwa	2045	Short to long rains transition	closed	92.46	Nymphalidae	Precis	Precis tugela	1	Sweep net-inspection
2019-02-20	Bondwa	2045	Short to long rains transition	closed	92.46	Pieridae	Mylothris	Mylothris sagala	1	Sweep net-inspection
2019-02-20	Bondwa	2045	Short to long rains transition	closed	92.46	Papilionidae	Papilio	Papilio pelodurus	1	Sweep net-inspection
2019-02-20	Bondwa	2045	Short to long rains transition	closed	92.46	Papilionidae	Papilio	Papilio phorcas	1	Sweep net-inspection
2019-02-20	Bondwa	2045	Short to long rains transition	closed	92.46	Nymphalidae	Antanartia	Antanartia schaenia	1	Sweep net-inspection
2019-02-20	Bondwa	2045	Short to long rains transition	closed	92.46	Papilionidae	Papilio	Papilio fuelleborni	1	Sweep net-inspection
2019-02-20	Bondwa	2045	Short to long rains transition	closed	92.46	Papilionidae	Papilio	Papilio desmondi	1	Sweep net-inspection
2019-02-20	Bondwa	2045	Short to long rains transition	closed	92.46	Nymphalidae	Bicyclus	Bicyclus danckelmani	1	Sweep net-inspection
2019-02-20	Bondwa	2091	Short to long rains transition	closed	83.88	Papilionidae	Papilio	Papilio fuelleborni	1	Sweep net-inspection
2019-02-20	Bondwa	2091	Short to long rains transition	closed	83.88	Papilionidae	Papilio	Papilio pelodurus	1	Sweep net-inspection
2019-02-20	Bondwa	2091	Short to long rains transition	closed	83.88					Sweep net-inspection
2019-02-20	Bondwa	2133	Short to long rains transition	closed	86.74	Papilionidae	Papilio	Papilio fuelleborni	1	Sweep net-inspection
2019-02-20	Bondwa	2133	Short to long rains transition	closed	86.74					Sweep net-inspection
2019-02-20	Bondwa	2159	Short to long rains transition	open	34.74	Nymphalidae	Antanartia	Antanartia schaenia	1	Sweep net-inspection
2019-02-20	Bondwa	2159	Short to long rains transition	open	34.74	Nymphalidae	Acraea	Acraea baxteri	1	Sweep net-inspection
2019-02-20	Bondwa	2159	Short to long rains transition	open	34.74	Papilionidae	Papilio	Papilio fuelleborni	2	Sweep net-inspection
2019-02-20	Bondwa	2159	Short to long rains transition	open	34.74	Papilionidae	Papilio	Papilio pelodurus	1	Sweep net-inspection
2019-02-20	Bondwa	2159	Short to long rains transition	open	34.74	Pieridae	Mylothris	Mylothris sagala	1	Sweep net-inspection
2019-02-20	Bondwa	2159	Short to long rains transition	open	34.74	Pieridae	Eurema	Eurema sp	1	Sweep net-inspection
2019-02-20	Bondwa	2159	Short to long rains transition	open	34.74	Nymphalidae	Acraea	Acraea baxteri	2	Sweep net-inspection
2019-02-20	Bondwa	2159	Short to long rains transition	open	34.74	Nymphalidae	Cymothoe	Cymothoe aurivilli	1	Sweep net-inspection
2019-02-20	Bondwa	2159	Short to long rains transition	open	34.74	Nymphalidae	Neptis	Neptis nina	1	Sweep net-inspection
2019-02-21	Bondwa	1542	Short to long rains transition	open	0.16					Sweep net-inspection
2019-02-21	Bondwa	1542	Short to long rains transition	open	0.16	Nymphalidae	Henotesia	Henotesia elisi uluguru	1	Van someren trap
2019-02-21	Bondwa	1542	Short to long rains transition	open	0.16	Papilionidae	Papilio	Papilio pelodurus	1	Van someren trap
2019-02-21	Bondwa	1542	Short to long rains transition	open	0.16	Nymphalidae	Bicyclus	Bicyclus danckelmani	1	Observed
2019-02-21	Bondwa	1582	Short to long rains transition	closed	96.1	Nymphalidae	Bicyclus	Bicyclus danckelmani	1	Sweep net-inspection
2019-02-21	Bondwa	1582	Short to long rains transition	closed	96.1	Papilionidae	Papilio	Papilio fuelleborni	1	Sweep net-inspection
2019-02-21	Bondwa	1582	Short to long rains transition	closed	96.1	Pieridae	Mylothris	Mylothris sagala	1	Sweep net-inspection
2019-02-21	Bondwa	1582	Short to long rains transition	closed	96.1	Nymphalidae	Bicyclus	Bicyclus danckelmani	1	Van someren trap
2019-02-21	Bondwa	1626	Short to long rains transition	open	48.26	Nymphalidae	Amauris	Amauris niavius	1	Sweep net-inspection
2019-02-21	Bondwa	1626	Short to long rains transition	open	48.26	Pieridae	Mylothris	Mylothris sagala	1	Sweep net-inspection
2019-02-21	Bondwa	1626	Short to long rains transition	open	48.26	Papilionidae	Papilio	Papilio desmondi	1	Sweep net-inspection
2019-02-21	Bondwa	1626	Short to long rains transition	open	48.26	Nymphalidae	Neptis	Neptis nina	3	Sweep net-inspection
2019-02-21	Bondwa	1626	Short to long rains transition	open	48.26	Nymphalidae	Phalanta	Phalanta phalanta	1	Sweep net-inspection
2019-02-21	Bondwa	1626	Short to long rains transition	open	48.26					Van someren trap
2019-02-21	Bondwa	1663	Short to long rains transition	closed	97.92	Nymphalidae	Bicyclus	Bicyclus danckelmani	1	Sweep net-inspection
2019-02-21	Bondwa	1663	Short to long rains transition	closed	97.92	Nymphalidae	Bicyclus	Bicyclus danckelmani	1	Sweep net-inspection
2019-02-21	Bondwa	1703	Short to long rains transition	closed	94.02					Sweep net-inspection
2019-02-21	Bondwa	1703	Short to long rains transition	closed	94.02	Papilionidae	Papilio	Papilio fuelleborni	1	Sweep net-inspection
2019-02-21	Bondwa	1703	Short to long rains transition	closed	94.02	Papilionidae	Papilio	Papilio phorcas	2	Sweep net-inspection
2019-02-21	Bondwa	1703	Short to long rains transition	closed	94.02	Nymphalidae	Bicyclus	Bicyclus danckelmani	1	Sweep net-inspection
2019-02-21	Bondwa	1752	Short to long rains transition	closed	85.44	Papilionidae	Papilio	Papilio desmondi	1	Sweep net-inspection
2019-02-21	Bondwa	1752	Short to long rains transition	closed	85.44					Sweep net-inspection
2019-02-21	Bondwa	1766	Short to long rains transition	closed	90.64					Sweep net-inspection
2019-02-21	Bondwa	1766	Short to long rains transition	closed	90.64	Papilionidae	Papilio	Papilio phorcas	1	Sweep net-inspection
2019-02-21	Bondwa	1766	Short to long rains transition	closed	90.64	Papilionidae	Papilio	Papilio fuelleborni	1	Sweep net-inspection
2019-02-21	Bondwa	1766	Short to long rains transition	closed	90.64	Nymphalidae	Antanartia	Antanartia schaenia	1	Sweep net-inspection
2019-02-21	Bondwa	1766	Short to long rains transition	closed	90.64	Nymphalidae	Bicyclus	Bicyclus danckelmani	4	Sweep net-inspection
2019-02-21	Bondwa	1766	Short to long rains transition	closed	90.64	Papilionidae	Papilio	Papilio fuelleborni	2	Sweep net-inspection
2019-02-21	Bondwa	1836	Short to long rains transition	closed	81.8	Nymphalidae	Bicyclus	Bicyclus danckelmani	1	Sweep net-inspection
2019-02-21	Bondwa	1836	Short to long rains transition	closed	81.8	Papilionidae	Papilio	Papilio pelodurus	1	Sweep net-inspection
2019-02-21	Bondwa	1836	Short to long rains transition	closed	81.8	Nymphalidae	Bicyclus	Bicyclus danckelmani	1	Sweep net-inspection
2019-02-21	Bondwa	1836	Short to long rains transition	closed	81.8	Nymphalidae	Bicyclus	Bicyclus danckelmani	1	Sweep net-inspection
2019-02-21	Bondwa	1885	Short to long rains transition	closed	93.24	Nymphalidae	Bicyclus	Bicyclus danckelmani	1	Sweep net-inspection
2019-02-21	Bondwa	1885	Short to long rains transition	closed	93.24					Sweep net-inspection
2019-02-21	Bondwa	1922	Short to long rains transition	closed	97.14					Sweep net-inspection
2019-02-21	Bondwa	1922	Short to long rains transition	closed	97.14					Sweep net-inspection
2019-02-21	Bondwa	2004	Short to long rains transition	closed	96.1	Papilionidae	Papilio	Papilio desmondi	1	Sweep net-inspection
2019-02-21	Bondwa	2004	Short to long rains transition	closed	96.1					Sweep net-inspection
2019-02-21	Bondwa	2045	Short to long rains transition	closed	92.46	Nymphalidae	Bicyclus	Bicyclus danckelmani	1	Sweep net-inspection
2019-02-21	Bondwa	2045	Short to long rains transition	closed	92.46					Sweep net-inspection
2019-02-21	Bondwa	2091	Short to long rains transition	closed	83.88					Sweep net-inspection
2019-02-21	Bondwa	2091	Short to long rains transition	closed	83.88					Van someren trap
2019-02-21	Bondwa	2133	Short to long rains transition	closed	86.74					Sweep net-inspection
2019-02-21	Bondwa	2133	Short to long rains transition	closed	86.74					Van someren trap
2019-02-21	Bondwa	2159	Short to long rains transition	open	34.74					Sweep net-inspection
2019-02-21	Bondwa	2159	Short to long rains transition	open	34.74	Nymphalidae	Hypolimnas	Hypolimnas misippus	1	Sweep net-inspection
2019-02-21	Bondwa	2159	Short to long rains transition	open	34.74	Nymphalidae	Bematistes	Bematistes quadricolor	1	Sweep net-inspection
2019-02-21	Bondwa	2159	Short to long rains transition	open	34.74	Papilionidae	Papilio	Papilio pelodurus	1	Sweep net-inspection
2019-02-21	Bondwa	2159	Short to long rains transition	open	34.74	Papilionidae	Papilio	Papilio desmondi	1	Sweep net-inspection
2019-02-21	Bondwa	2159	Short to long rains transition	open	34.74	Papilionidae	Papilio	Papilio fuelleborni	2	Sweep net-inspection
2019-02-22	Bondwa	1542	Short to long rains transition	open	0.16					Sweep net-inspection
2019-02-22	Bondwa	1582	Short to long rains transition	closed	96.1					Sweep net-inspection
2019-02-22	Bondwa	1582	Short to long rains transition	closed	96.1					Sweep net-inspection
2019-02-22	Bondwa	1626	Short to long rains transition	open	48.26	Nymphalidae	Neptis	Neptis nina	3	Sweep net-inspection
2019-02-22	Bondwa	1626	Short to long rains transition	open	48.26	Papilionidae	Papilio	Papilio phorcas	1	Sweep net-inspection
2019-02-22	Bondwa	1626	Short to long rains transition	open	48.26	Nymphalidae	Amauris	Amauris niavius	2	Sweep net-inspection
2019-02-22	Bondwa	1626	Short to long rains transition	open	48.26	Papilionidae	Papilio	Papilio pelodurus	1	Sweep net-inspection
2019-02-22	Bondwa	1626	Short to long rains transition	open	48.26	Papilionidae	Papilio	Papilio fuelleborni	1	Sweep net-inspection
2019-02-22	Bondwa	1626	Short to long rains transition	open	48.26	Papilionidae	Papilio	Papilio desmondi	1	Sweep net-inspection
2019-02-22	Bondwa	1626	Short to long rains transition	open	48.26	Nymphalidae	Antanartia	Antanartia schaenia	1	Observed
2019-02-22	Bondwa	1663	Short to long rains transition	closed	97.92					Sweep net-inspection
2019-02-22	Bondwa	1663	Short to long rains transition	closed	97.92					Sweep net-inspection
2019-02-22	Bondwa	1703	Short to long rains transition	closed	94.02					Sweep net-inspection
2019-02-22	Bondwa	1703	Short to long rains transition	closed	94.02	Nymphalidae	Bicyclus	Bicyclus danckelmani	1	Van someren trap
2019-02-22	Bondwa	1752	Short to long rains transition	closed	85.44					Sweep net-inspection
2019-02-22	Bondwa	1752	Short to long rains transition	closed	85.44					Sweep net-inspection
2019-02-22	Bondwa	1766	Short to long rains transition	closed	90.64					Sweep net-inspection
2019-02-22	Bondwa	1766	Short to long rains transition	closed	90.64	Nymphalidae	Bicyclus	Bicyclus danckelmani	1	Sweep net-inspection
2019-02-22	Bondwa	1836	Short to long rains transition	closed	81.8	Papilionidae	Papilio	Papilio phorcas	1	Sweep net-inspection
2019-02-22	Bondwa	1836	Short to long rains transition	closed	81.8	Nymphalidae	Neptis	Neptis nina	2	Sweep net-inspection
2019-02-22	Bondwa	1836	Short to long rains transition	closed	81.8					Sweep net-inspection
2019-02-22	Bondwa	1885	Short to long rains transition	closed	93.24	Papilionidae	Papilio	Papilio phorcas	1	Sweep net-inspection
2019-02-22	Bondwa	1885	Short to long rains transition	closed	93.24					Sweep net-inspection
2019-02-22	Bondwa	1922	Short to long rains transition	closed	97.14					Sweep net-inspection
2019-02-22	Bondwa	1922	Short to long rains transition	closed	97.14					Sweep net-inspection
2019-02-22	Bondwa	1971	Short to long rains transition	closed	91.16	Papilionidae	Papilio	Papilio fuelleborni	1	Sweep net-inspection
2019-02-22	Bondwa	1971	Short to long rains transition	closed	91.16	Nymphalidae	Antanartia	Antanartia schaenia	1	Sweep net-inspection
2019-02-22	Bondwa	1971	Short to long rains transition	closed	91.16	Papilionidae	Papilio	Papilio phorcas	1	Sweep net-inspection
2019-02-22	Bondwa	1971	Short to long rains transition	closed	91.16	Papilionidae	Papilio	Papilio pelodurus	1	Sweep net-inspection
2019-02-22	Bondwa	1971	Short to long rains transition	closed	91.16					Sweep net-inspection
2019-02-22	Bondwa	2004	Short to long rains transition	closed	96.1	Papilionidae	Papilio	Papilio pelodurus	1	Sweep net-inspection
2019-02-22	Bondwa	2004	Short to long rains transition	closed	96.1					Sweep net-inspection
2019-02-22	Bondwa	2045	Short to long rains transition	closed	92.46	Nymphalidae	Bicyclus	Bicyclus danckelmani	1	Sweep net-inspection
2019-02-22	Bondwa	2045	Short to long rains transition	closed	92.46	Nymphalidae	Neptis	Neptis nina	1	Sweep net-inspection
2019-02-22	Bondwa	2045	Short to long rains transition	closed	92.46	Papilionidae	Papilio	Papilio fuelleborni	1	Sweep net-inspection
2019-02-22	Bondwa	2045	Short to long rains transition	closed	92.46	Papilionidae	Papilio	Papilio pelodurus	1	Sweep net-inspection
2019-02-22	Bondwa	2045	Short to long rains transition	closed	92.46	Nymphalidae	Antanartia	Antanartia schaenia	1	Sweep net-inspection
2019-02-22	Bondwa	2045	Short to long rains transition	closed	92.46	Papilionidae	Papilio	Papilio desmondi	1	Sweep net-inspection
2019-02-22	Bondwa	2045	Short to long rains transition	closed	92.46					Sweep net-inspection
2019-02-22	Bondwa	2091	Short to long rains transition	closed	83.88					Sweep net-inspection
2019-02-22	Bondwa	2091	Short to long rains transition	closed	83.88					Van someren trap
2019-02-22	Bondwa	2133	Short to long rains transition	closed	86.74	Nymphalidae	Antanartia	Antanartia schaenia	1	Sweep net-inspection
2019-02-22	Bondwa	2133	Short to long rains transition	closed	86.74					Van someren trap
2019-02-22	Bondwa	2159	Short to long rains transition	open	34.74	Papilionidae	Papilio	Papilio pelodurus	1	Sweep net-inspection
2019-02-22	Bondwa	2159	Short to long rains transition	open	34.74	Nymphalidae	Neptis	Neptis nina	1	Sweep net-inspection
2019-02-22	Bondwa	2159	Short to long rains transition	open	34.74	Nymphalidae	Euptera	Euptera sp	1	Van someren trap
2019-02-22	Bondwa	2159	Short to long rains transition	open	34.74	Nymphalidae	Antanartia	Antanartia schaenia	1	Sweep net-inspection
2019-02-22	Bondwa	2159	Short to long rains transition	open	34.74	Nymphalidae	Acraea	Acraea acuta	1	Sweep net-inspection
2019-02-22	Bondwa	2159	Short to long rains transition	open	34.74	Pieridae	Mylothris	Mylothris crawshayi	1	Sweep net-inspection
2019-02-22	Bondwa	2159	Short to long rains transition	open	34.74	Papilionidae	Papilio	Papilio desmondi	1	Sweep net-inspection
2019-02-22	Bondwa	2159	Short to long rains transition	open	34.74	Papilionidae	Papilio	Papilio pelodurus	1	Sweep net-inspection
2019-02-22	Bondwa	2159	Short to long rains transition	open	34.74	Papilionidae	Papilio	Papilio demodocus	1	Sweep net-inspection
2019-09-18	Bondwa	1542	Long to short rains transition	open	0.16	Nymphalidae	Acraea	Acraea vuilloti	1	Sweep net-inspection
2019-09-18	Bondwa	1582	Long to short rains transition	closed	96.1	Nymphalidae	Bicyclus	Bicyclus danckelmani	1	Sweep net-inspection
2019-09-18	Bondwa	1626	Long to short rains transition	open	48.26	Nymphalidae	Neptis	Neptis nina	1	Sweep net-inspection
2019-09-18	Bondwa	1626	Long to short rains transition	open	48.26	Papilionidae	Papilio	Papilio desmondi	2	Sweep net-inspection
2019-09-18	Bondwa	1626	Long to short rains transition	open	48.26	Pieridae	Mylothris	Mylothris sagala	2	Sweep net-inspection
2019-09-18	Bondwa	1663	Long to short rains transition	closed	97.92	Nymphalidae	Bicyclus	Bicyclus danckelmani	1	Sweep net-inspection
2019-09-18	Bondwa	1703	Long to short rains transition	closed	94.02					Sweep net-inspection
2019-09-18	Bondwa	1752	Long to short rains transition	closed	85.44	Nymphalidae	Bicyclus	Bicyclus danckelmani	1	Sweep net-inspection
2019-09-18	Bondwa	1766	Long to short rains transition	closed	90.64					Sweep net-inspection
2019-09-18	Bondwa	1836	Long to short rains transition	closed	81.8	Nymphalidae	Bicyclus	Bicyclus danckelmani	1	Sweep net-inspection
2019-09-18	Bondwa	1885	Long to short rains transition	closed	93.24	Nymphalidae	Bicyclus	Bicyclus danckelmani	2	Sweep net-inspection
2019-09-18	Bondwa	1922	Long to short rains transition	closed	97.14					Sweep net-inspection
2019-09-18	Bondwa	1971	Long to short rains transition	closed	91.16					Sweep net-inspection
2019-09-18	Bondwa	2045	Long to short rains transition	closed	92.46					Sweep net-inspection
2019-09-18	Bondwa	2091	Long to short rains transition	closed	83.88	Papilionidae	Papilio	Papilio fuelleborni	1	Sweep net-inspection
2019-09-18	Bondwa	2133	Long to short rains transition	closed	86.74					Sweep net-inspection
2019-09-18	Bondwa	2159	Long to short rains transition	open	34.74	Papilionidae	Papilio	Papilio fuelleborni	1	Sweep net-inspection
2019-09-18	Bondwa	2159	Long to short rains transition	open	34.74	Papilionidae	Papilio	Papilio pelodurus	1	Sweep net-inspection
2019-09-18	Bondwa	2159	Long to short rains transition	open	34.74	Pieridae	Mylothris	Mylothris sagala	1	Sweep net-inspection
2019-09-18	Bondwa	2159	Long to short rains transition	open	34.74	Nymphalidae	Vanessa	Vanessa cardui	2	Sweep net-inspection
2019-09-18	Bondwa	2159	Long to short rains transition	open	34.74	Nymphalidae	Acraea	Acraea servona	1	Sweep net-inspection
2019-09-19	Bondwa	1542	Long to short rains transition	open	0.16					Sweep net-inspection
2019-09-19	Bondwa	1542	Long to short rains transition	open	0.16					Sweep net-inspection
2019-09-19	Bondwa	1582	Long to short rains transition	closed	96.1					Sweep net-inspection
2019-09-19	Bondwa	1582	Long to short rains transition	closed	96.1	Nymphalidae	Bicyclus	Bicyclus danckelmani	3	Van someren trap
2019-09-19	Bondwa	1582	Long to short rains transition	closed	96.1					Sweep net-inspection
2019-09-19	Bondwa	1626	Long to short rains transition	open	48.26	Papilionidae	Papilio	Papilio desmondi	1	Sweep net-inspection
2019-09-19	Bondwa	1626	Long to short rains transition	open	48.26	Nymphalidae	Bicyclus	Bicyclus danckelmani	1	Van someren trap
2019-09-19	Bondwa	1626	Long to short rains transition	open	48.26	Nymphalidae	Precis	Precis tugela	3	Sweep net-inspection
2019-09-19	Bondwa	1626	Long to short rains transition	open	48.26	Nymphalidae	Acraea	Acraea vuilloti	3	Sweep net-inspection
2019-09-19	Bondwa	1663	Long to short rains transition	closed	97.92					Sweep net-inspection
2019-09-19	Bondwa	1663	Long to short rains transition	closed	97.92	Nymphalidae	Bicyclus	Bicyclus danckelmani	2	Van someren trap
2019-09-19	Bondwa	1663	Long to short rains transition	closed	97.92					Sweep net-inspection
2019-09-19	Bondwa	1703	Long to short rains transition	closed	94.02	Nymphalidae	Bicyclus	Bicyclus danckelmani	2	Sweep net-inspection
2019-09-19	Bondwa	1703	Long to short rains transition	closed	94.02	Nymphalidae	Bicyclus	Bicyclus danckelmani	3	Van someren trap
2019-09-19	Bondwa	1703	Long to short rains transition	closed	94.02					Sweep net-inspection
2019-09-19	Bondwa	1752	Long to short rains transition	closed	85.44	Nymphalidae	Precis	Precis tugela	2	Sweep net-inspection
2019-09-19	Bondwa	1752	Long to short rains transition	closed	85.44	Nymphalidae	Bicyclus	Bicyclus danckelmani	2	Sweep net-inspection
2019-09-19	Bondwa	1752	Long to short rains transition	closed	85.44	Nymphalidae	Precis	Precis tugela	1	Sweep net-inspection
2019-09-19	Bondwa	1766	Long to short rains transition	closed	90.64					Sweep net-inspection
2019-09-19	Bondwa	1766	Long to short rains transition	closed	90.64					Sweep net-inspection
2019-09-19	Bondwa	1836	Long to short rains transition	closed	81.8					Sweep net-inspection
2019-09-19	Bondwa	1836	Long to short rains transition	closed	81.8	Nymphalidae	Antanartia	Antanartia schaenia	1	Van someren trap
2019-09-19	Bondwa	1836	Long to short rains transition	closed	81.8	Nymphalidae	Bicyclus	Bicyclus danckelmani	1	Van someren trap
2019-09-19	Bondwa	1836	Long to short rains transition	closed	81.8					Sweep net-inspection
2019-09-19	Bondwa	1885	Long to short rains transition	closed	93.24	Nymphalidae	Bicyclus	Bicyclus danckelmani	1	Sweep net-inspection
2019-09-19	Bondwa	1885	Long to short rains transition	closed	93.24	Nymphalidae	Bicyclus	Bicyclus danckelmani	3	Sweep net-inspection
2019-09-19	Bondwa	1922	Long to short rains transition	closed	97.14					Sweep net-inspection
2019-09-19	Bondwa	1922	Long to short rains transition	closed	97.14					Sweep net-inspection
2019-09-19	Bondwa	1971	Long to short rains transition	closed	91.16					Sweep net-inspection
2019-09-19	Bondwa	1971	Long to short rains transition	closed	91.16	Papilionidae	Papilio	Papilio phorcas	1	Sweep net-inspection
2019-09-19	Bondwa	2004	Long to short rains transition	closed	96.1					Sweep net-inspection
2019-09-19	Bondwa	2004	Long to short rains transition	closed	96.1					Sweep net-inspection
2019-09-19	Bondwa	2045	Long to short rains transition	closed	92.46					Sweep net-inspection
2019-09-19	Bondwa	2045	Long to short rains transition	closed	92.46					Sweep net-inspection
2019-09-19	Bondwa	2091	Long to short rains transition	closed	83.88					Sweep net-inspection
2019-09-19	Bondwa	2091	Long to short rains transition	closed	83.88					Sweep net-inspection
2019-09-19	Bondwa	2133	Long to short rains transition	closed	86.74	Papilionidae	Papilio	Papilio fuelleborni	1	Sweep net-inspection
2019-09-19	Bondwa	2133	Long to short rains transition	closed	86.74					Sweep net-inspection
2019-09-19	Bondwa	2159	Long to short rains transition	open	34.74	Papilionidae	Papilio	Papilio pelodurus	5	Sweep net-inspection
2019-09-19	Bondwa	2159	Long to short rains transition	open	34.74	Papilionidae	Papilio	Papilio fuelleborni	1	Sweep net-inspection
2019-09-19	Bondwa	2159	Long to short rains transition	open	34.74	Nymphalidae	Bematistes	Bematistes quadricolor	1	Sweep net-inspection
2019-09-19	Bondwa	2159	Long to short rains transition	open	34.74	Nymphalidae	Antanartia	Antanartia schaenia	1	Sweep net-inspection
2019-09-19	Bondwa	2159	Long to short rains transition	open	34.74	Papilionidae	Papilio	Papilio desmondi	2	Sweep net-inspection
2019-09-20	Bondwa	1542	Long to short rains transition	open	0.16	Nymphalidae	Acraea	Acraea vuilloti	1	Sweep net-inspection
2019-09-20	Bondwa	1542	Long to short rains transition	open	0.16	Nymphalidae	Amauris	Amauris echeria	1	Sweep net-inspection
2019-09-20	Bondwa	1542	Long to short rains transition	open	0.16	Nymphalidae	Neptis	Neptis serena	1	Van someren trap
2019-09-20	Bondwa	1582	Long to short rains transition	closed	96.1					Sweep net-inspection
2019-09-20	Bondwa	1582	Long to short rains transition	closed	96.1	Nymphalidae	Antanartia	Antanartia schaenia	1	Van someren trap
2019-09-20	Bondwa	1582	Long to short rains transition	closed	96.1	Nymphalidae	Bicyclus	Bicyclus danckelmani	1	Van someren trap
2019-09-20	Bondwa	1582	Long to short rains transition	closed	96.1	Nymphalidae	Charaxes	Charaxes acuminatus	1	Van someren trap
2019-09-20	Bondwa	1626	Long to short rains transition	open	48.26	Nymphalidae	Bicyclus	Bicyclus danckelmani	2	Sweep net-inspection
2019-09-20	Bondwa	1626	Long to short rains transition	open	48.26	Nymphalidae	Antanartia	Antanartia schaenia	1	Van someren trap
2019-09-20	Bondwa	1626	Long to short rains transition	open	48.26	Nymphalidae	Antanartia	Antanartia schaenia	1	Van someren trap
2019-09-20	Bondwa	1626	Long to short rains transition	open	48.26	Nymphalidae	Bicyclus	Bicyclus danckelmani	4	Van someren trap
2019-09-20	Bondwa	1663	Long to short rains transition	closed	97.92					Sweep net-inspection
2019-09-20	Bondwa	1663	Long to short rains transition	closed	97.92	Nymphalidae	Antanartia	Antanartia schaenia	1	Van someren trap
2019-09-20	Bondwa	1663	Long to short rains transition	closed	97.92	Nymphalidae	Bicyclus	Bicyclus danckelmani	2	Van someren trap
2019-09-20	Bondwa	1703	Long to short rains transition	closed	94.02					Sweep net-inspection
2019-09-20	Bondwa	1703	Long to short rains transition	closed	94.02	Nymphalidae	Bicyclus	Bicyclus danckelmani	1	Van someren trap
2019-09-20	Bondwa	1752	Long to short rains transition	closed	85.44					Sweep net-inspection
2019-09-20	Bondwa	1752	Long to short rains transition	closed	85.44					Van someren trap
2019-09-20	Bondwa	1766	Long to short rains transition	closed	90.64					Sweep net-inspection
2019-09-20	Bondwa	1766	Long to short rains transition	closed	90.64					Van someren trap
2019-09-20	Bondwa	1836	Long to short rains transition	closed	81.8					Sweep net-inspection
2019-09-20	Bondwa	1836	Long to short rains transition	closed	81.8	Nymphalidae	Antanartia	Antanartia schaenia	1	Sweep net-inspection
2019-09-20	Bondwa	1885	Long to short rains transition	closed	93.24					Sweep net-inspection
2019-09-20	Bondwa	1922	Long to short rains transition	closed	97.14					Sweep net-inspection
2019-09-20	Bondwa	1971	Long to short rains transition	closed	91.16					Sweep net-inspection
2019-09-20	Bondwa	2004	Long to short rains transition	closed	96.1					Sweep net-inspection
2019-09-20	Bondwa	2045	Long to short rains transition	closed	92.46					Sweep net-inspection
2019-09-20	Bondwa	2091	Long to short rains transition	closed	83.88					Sweep net-inspection
2019-09-20	Bondwa	2133	Long to short rains transition	closed	86.74					Sweep net-inspection
2019-09-20	Bondwa	2159	Long to short rains transition	open	34.74	Papilionidae	Papilio	Papilio fuelleborni	1	Sweep net-inspection
2019-09-20	Bondwa	2159	Long to short rains transition	open	34.74	Nymphalidae	Acraea	Acraea acuta	1	Sweep net-inspection
2019-09-21	Bondwa	1542	Long to short rains transition	open	0.16					Sweep net-inspection
2019-09-21	Bondwa	1542	Long to short rains transition	open	0.16					Van someren trap
2019-09-21	Bondwa	1582	Long to short rains transition	closed	96.1					Sweep net-inspection
2019-09-21	Bondwa	1582	Long to short rains transition	closed	96.1	Nymphalidae	Charaxes	Charaxes acuminatus	1	Van someren trap
2019-09-21	Bondwa	1582	Long to short rains transition	closed	96.1	Nymphalidae	Bicyclus	Bicyclus danckelmani	2	Van someren trap
2019-09-21	Bondwa	1626	Long to short rains transition	open	48.26					Van someren trap
2019-09-21	Bondwa	1663	Long to short rains transition	closed	97.92					Sweep net-inspection
2019-09-21	Bondwa	1663	Long to short rains transition	closed	97.92	Nymphalidae	Bicyclus	Bicyclus danckelmani	1	Van someren trap
2019-09-21	Bondwa	1703	Long to short rains transition	closed	94.02					Sweep net-inspection
2019-09-21	Bondwa	1703	Long to short rains transition	closed	94.02					Van someren trap
2019-09-21	Bondwa	1752	Long to short rains transition	closed	85.44					Sweep net-inspection
2019-09-21	Bondwa	1752	Long to short rains transition	closed	85.44					Van someren trap
2019-09-21	Bondwa	1766	Long to short rains transition	closed	90.64					Sweep net-inspection
2019-09-21	Bondwa	1766	Long to short rains transition	closed	90.64	Nymphalidae	Bicyclus	Bicyclus danckelmani	1	Van someren trap
2019-09-21	Bondwa	1836	Long to short rains transition	closed	81.8					Sweep net-inspection
2019-09-21	Bondwa	1836	Long to short rains transition	closed	81.8	Nymphalidae	Antanartia	Antanartia schaenia	1	Van someren trap
2019-09-21	Bondwa	1836	Long to short rains transition	closed	81.8	Nymphalidae	Bicyclus	Bicyclus danckelmani	1	Van someren trap
2019-09-21	Bondwa	1885	Long to short rains transition	closed	93.24					Sweep net-inspection
2019-09-21	Bondwa	1922	Long to short rains transition	closed	97.14					Sweep net-inspection
2019-09-21	Bondwa	1971	Long to short rains transition	closed	91.16					Sweep net-inspection
2019-09-21	Bondwa	2004	Long to short rains transition	closed	96.1					Sweep net-inspection
2019-09-21	Bondwa	2045	Long to short rains transition	closed	92.46	Nymphalidae	Bicyclus	Bicyclus danckelmani	1	Sweep net-inspection
2019-09-21	Bondwa	2045	Long to short rains transition	closed	92.46	Papilionidae	Papilio	Papilio fuelleborni	1	Sweep net-inspection
2019-09-21	Bondwa	2091	Long to short rains transition	closed	83.88					Sweep net-inspection
2019-09-21	Bondwa	2133	Long to short rains transition	closed	86.74	Papilionidae	Papilio	Papilio fuelleborni	1	Sweep net-inspection
2019-09-21	Bondwa	2159	Long to short rains transition	open	34.74	Papilionidae	Papilio	Papilio fuelleborni	2	Sweep net-inspection
2019-09-21	Bondwa	2159	Long to short rains transition	open	34.74	Papilionidae	Papilio	Papilio pelodurus	1	Sweep net-inspection
2019-09-21	Bondwa	2159	Long to short rains transition	open	34.74	Nymphalidae	Antanartia	Antanartia schaenia	1	Sweep net-inspection
2019-09-21	Bondwa	2159	Long to short rains transition	open	34.74	Nymphalidae	Vanessa	Vanessa cardui	1	Sweep net-inspection
2019-09-22	Bondwa	1542	Long to short rains transition	open	0.16					Sweep net-inspection
2019-09-22	Bondwa	1542	Long to short rains transition	open	0.16					Van someren trap
2019-09-22	Bondwa	1582	Long to short rains transition	closed	96.1					Sweep net-inspection
2019-09-22	Bondwa	1582	Long to short rains transition	closed	96.1					Van someren trap
2019-09-22	Bondwa	1626	Long to short rains transition	open	48.26	Nymphalidae	Precis	Precis tugela	2	Sweep net-inspection
2019-09-22	Bondwa	1626	Long to short rains transition	open	48.26	Nymphalidae	Bicyclus	Bicyclus danckelmani	1	Van someren trap
2019-09-22	Bondwa	1663	Long to short rains transition	closed	97.92	Nymphalidae	Bicyclus	Bicyclus danckelmani	1	Sweep net-inspection
2019-09-22	Bondwa	1663	Long to short rains transition	closed	97.92	Nymphalidae	Antanartia	Antanartia schaenia	2	Van someren trap
2019-09-22	Bondwa	1663	Long to short rains transition	closed	97.92	Nymphalidae	Charaxes	Charaxes drucaenus	1	Van someren trap
2019-09-22	Bondwa	1703	Long to short rains transition	closed	94.02					Sweep net-inspection
2019-09-22	Bondwa	1703	Long to short rains transition	closed	94.02	Nymphalidae	Bicyclus	Bicyclus danckelmani	4	Van someren trap
2019-09-22	Bondwa	1752	Long to short rains transition	closed	85.44	Papilionidae	Papilio	Papilio phorcas	1	Sweep net-inspection
2019-09-22	Bondwa	1752	Long to short rains transition	closed	85.44					Van someren trap
2019-09-22	Bondwa	1766	Long to short rains transition	closed	90.64	Papilionidae	Papilio	Papilio phorcas	1	Sweep net-inspection
2019-09-22	Bondwa	1766	Long to short rains transition	closed	90.64					Van someren trap
2019-09-22	Bondwa	1836	Long to short rains transition	closed	81.8					Sweep net-inspection
2019-09-22	Bondwa	1836	Long to short rains transition	closed	81.8	Nymphalidae	Antanartia	Antanartia schaenia	1	Van someren trap
2019-09-22	Bondwa	1885	Long to short rains transition	closed	93.24	Nymphalidae	Bicyclus	Bicyclus danckelmani	1	Sweep net-inspection
2019-09-22	Bondwa	1885	Long to short rains transition	closed	93.24	Nymphalidae	Antanartia	Antanartia schaenia	1	Van someren trap
2019-09-22	Bondwa	1922	Long to short rains transition	closed	97.14	Papilionidae	Papilio	Papilio phorcas	1	Observed
2019-09-22	Bondwa	1971	Long to short rains transition	closed	91.16	Nymphalidae	Antanartia	Antanartia schaenia	1	Sweep net-inspection
2019-09-22	Bondwa	2004	Long to short rains transition	closed	96.1					Sweep net-inspection
2019-09-22	Bondwa	2045	Long to short rains transition	closed	92.46	Papilionidae	Papilio	Papilio desmondi	1	Sweep net-inspection
2019-09-22	Bondwa	2045	Long to short rains transition	closed	92.46	Papilionidae	Papilio	Papilio phorcas	1	Sweep net-inspection
2019-09-22	Bondwa	2091	Long to short rains transition	closed	83.88	Papilionidae	Papilio	Papilio fuelleborni	1	Sweep net-inspection
2019-09-22	Bondwa	2133	Long to short rains transition	closed	86.74	Papilionidae	Papilio	Papilio fuelleborni	2	Sweep net-inspection
2019-09-22	Bondwa	2159	Long to short rains transition	open	34.74	Papilionidae	Papilio	Papilio desmondi	1	Sweep net-inspection
2019-09-23	Bondwa	1542	Long to short rains transition	open	0.16	Nymphalidae	Charaxes	Charaxes aubyni	1	Van someren trap
2019-09-23	Bondwa	1542	Long to short rains transition	open	0.16					Sweep net-inspection
2019-09-23	Bondwa	1582	Long to short rains transition	closed	96.1					Sweep net-inspection
2019-09-23	Bondwa	1582	Long to short rains transition	closed	96.1	Nymphalidae	Antanartia	Antanartia schaenia	1	Van someren trap
2019-09-23	Bondwa	1582	Long to short rains transition	closed	96.1	Nymphalidae	Bicyclus	Bicyclus danckelmani	1	Van someren trap
2019-09-23	Bondwa	1626	Long to short rains transition	open	48.26	Nymphalidae	Bicyclus	Bicyclus danckelmani	2	Sweep net-inspection
2019-09-23	Bondwa	1626	Long to short rains transition	open	48.26	Nymphalidae	Antanartia	Antanartia schaenia	2	Van someren trap
2019-09-23	Bondwa	1663	Long to short rains transition	closed	97.92					Sweep net-inspection
2019-09-23	Bondwa	1663	Long to short rains transition	closed	97.92	Nymphalidae	Antanartia	Antanartia schaenia	1	Van someren trap
2019-09-23	Bondwa	1663	Long to short rains transition	closed	97.92	Nymphalidae	Bicyclus	Bicyclus danckelmani	1	Van someren trap
2019-09-23	Bondwa	1703	Long to short rains transition	closed	94.02					Sweep net-inspection
2019-09-23	Bondwa	1703	Long to short rains transition	closed	94.02	Nymphalidae	Bicyclus	Bicyclus danckelmani	2	Van someren trap
2019-09-23	Bondwa	1752	Long to short rains transition	closed	85.44					Sweep net-inspection
2019-09-23	Bondwa	1752	Long to short rains transition	closed	85.44					Van someren trap
2019-09-23	Bondwa	1766	Long to short rains transition	closed	90.64					Sweep net-inspection
2019-09-23	Bondwa	1766	Long to short rains transition	closed	90.64					Van someren trap
2019-09-23	Bondwa	1836	Long to short rains transition	closed	81.8	Nymphalidae	Bicyclus	Bicyclus danckelmani	2	Sweep net-inspection
2019-09-23	Bondwa	1836	Long to short rains transition	closed	81.8	Nymphalidae	Antanartia	Antanartia schaenia	1	Van someren trap
2019-09-23	Bondwa	1885	Long to short rains transition	closed	93.24					Sweep net-inspection
2019-09-23	Bondwa	1922	Long to short rains transition	closed	97.14					Sweep net-inspection
2019-09-23	Bondwa	1971	Long to short rains transition	closed	91.16					Sweep net-inspection
2019-09-23	Bondwa	2004	Long to short rains transition	closed	96.1					Sweep net-inspection
2019-09-23	Bondwa	2045	Long to short rains transition	closed	92.46					Sweep net-inspection
2019-09-23	Bondwa	2091	Long to short rains transition	closed	83.88					Sweep net-inspection
2019-09-23	Bondwa	2133	Long to short rains transition	closed	86.74					Sweep net-inspection
2019-09-23	Bondwa	2159	Long to short rains transition	open	34.74	Nymphalidae	Antanartia	Antanartia schaenia	1	Sweep net-inspection
2019-09-24	Bondwa	1542	Long to short rains transition	open	0.16	Nymphalidae	Acraea	Acraea vuilloti	1	Sweep net-inspection
2019-09-24	Bondwa	1542	Long to short rains transition	open	0.16					Van someren trap
2019-09-24	Bondwa	1582	Long to short rains transition	closed	96.1					Sweep net-inspection
2019-09-24	Bondwa	1582	Long to short rains transition	closed	96.1	Nymphalidae	Bicyclus	Bicyclus danckelmani	1	Van someren trap
2019-09-24	Bondwa	1626	Long to short rains transition	open	48.26	Nymphalidae	Bicyclus	Bicyclus danckelmani	1	Sweep net-inspection
2019-09-24	Bondwa	1626	Long to short rains transition	open	48.26	Nymphalidae	Bicyclus	Bicyclus danckelmani	1	Van someren trap
2019-09-24	Bondwa	1663	Long to short rains transition	closed	97.92					Sweep net-inspection
2019-09-24	Bondwa	1663	Long to short rains transition	closed	97.92					Van someren trap
2019-09-24	Bondwa	1703	Long to short rains transition	closed	94.02	Nymphalidae	Bicyclus	Bicyclus danckelmani	1	Sweep net-inspection
2019-09-24	Bondwa	1703	Long to short rains transition	closed	94.02					Van someren trap
2019-09-24	Bondwa	1752	Long to short rains transition	closed	85.44					Sweep net-inspection
2019-09-24	Bondwa	1752	Long to short rains transition	closed	85.44					Van someren trap
2019-09-24	Bondwa	1766	Long to short rains transition	closed	90.64					Sweep net-inspection
2019-09-24	Bondwa	1766	Long to short rains transition	closed	90.64					Van someren trap
2019-09-24	Bondwa	1836	Long to short rains transition	closed	81.8					Van someren trap
2019-09-24	Bondwa	1885	Long to short rains transition	closed	93.24					Van someren trap
2019-09-24	Bondwa	1922	Long to short rains transition	closed	97.14					Sweep net-inspection
2019-09-24	Bondwa	1971	Long to short rains transition	closed	91.16					Sweep net-inspection
2019-09-24	Bondwa	2004	Long to short rains transition	closed	96.1					Sweep net-inspection
2019-09-24	Bondwa	2045	Long to short rains transition	closed	92.46					Sweep net-inspection
2019-09-24	Bondwa	2091	Long to short rains transition	closed	83.88					Sweep net-inspection
2019-09-24	Bondwa	2133	Long to short rains transition	closed	86.74					Sweep net-inspection
2019-09-24	Bondwa	2159	Long to short rains transition	open	34.74	Papilionidae	Papilio	Papilio desmondi	1	Sweep net-inspection
2019-09-25	Bondwa	1542	Long to short rains transition	open	0.16	Nymphalidae	Charaxes	Charaxes drucaenus	1	Van someren trap
2019-09-25	Bondwa	1542	Long to short rains transition	open	0.16	Nymphalidae	Bicyclus	Bicyclus danckelmani	1	Van someren trap
2019-09-25	Bondwa	1542	Long to short rains transition	open	0.16	Nymphalidae	Henotesia	Henotesia ubenica	2	Van someren trap
2019-09-25	Bondwa	1542	Long to short rains transition	open	0.16	Nymphalidae	Bicyclus	Bicyclus danckelmani	1	Sweep net-inspection
2019-09-25	Bondwa	1542	Long to short rains transition	open	0.16	Pieridae	Mylothris	Mylothris sagala	1	Sweep net-inspection
2019-09-25	Bondwa	1542	Long to short rains transition	open	0.16	Nymphalidae	Acraea	Acraea vuilloti	1	Sweep net-inspection
2019-09-25	Bondwa	1582	Long to short rains transition	closed	96.1					Sweep net-inspection
2019-09-25	Bondwa	1582	Long to short rains transition	closed	96.1	Nymphalidae	Bicyclus	Bicyclus danckelmani	3	Van someren trap
2019-09-25	Bondwa	1626	Long to short rains transition	open	48.26	Nymphalidae	Bicyclus	Bicyclus danckelmani	1	Sweep net-inspection
2019-09-25	Bondwa	1626	Long to short rains transition	open	48.26	Nymphalidae	Bicyclus	Bicyclus danckelmani	3	Van someren trap
2019-09-25	Bondwa	1663	Long to short rains transition	closed	97.92	Nymphalidae	Bicyclus	Bicyclus danckelmani	2	Sweep net-inspection
2019-09-25	Bondwa	1663	Long to short rains transition	closed	97.92	Nymphalidae	Bicyclus	Bicyclus danckelmani	1	Van someren trap
2019-09-25	Bondwa	1703	Long to short rains transition	closed	94.02					Sweep net-inspection
2019-09-25	Bondwa	1703	Long to short rains transition	closed	94.02					Van someren trap
2019-09-25	Bondwa	1752	Long to short rains transition	closed	85.44					Sweep net-inspection
2019-09-25	Bondwa	1752	Long to short rains transition	closed	85.44					Van someren trap
2019-09-25	Bondwa	1766	Long to short rains transition	closed	90.64					Sweep net-inspection
2019-09-25	Bondwa	1766	Long to short rains transition	closed	90.64					Van someren trap
2019-09-25	Bondwa	1836	Long to short rains transition	closed	81.8	Nymphalidae	Bicyclus	Bicyclus danckelmani	4	Sweep net-inspection
2019-09-25	Bondwa	1836	Long to short rains transition	closed	81.8					Van someren trap
2019-09-25	Bondwa	1885	Long to short rains transition	closed	93.24	Nymphalidae	Bicyclus	Bicyclus danckelmani	3	Sweep net-inspection
2019-09-25	Bondwa	1885	Long to short rains transition	closed	93.24					Van someren trap
2019-09-25	Bondwa	1922	Long to short rains transition	closed	97.14					Sweep net-inspection
2019-09-25	Bondwa	1971	Long to short rains transition	closed	91.16					Sweep net-inspection
2019-09-25	Bondwa	2004	Long to short rains transition	closed	96.1					Sweep net-inspection
2019-09-25	Bondwa	2045	Long to short rains transition	closed	92.46	Papilionidae	Papilio	Papilio fuelleborni	1	Sweep net-inspection
2019-09-25	Bondwa	2045	Long to short rains transition	closed	92.46	Papilionidae	Papilio	Papilio phorcas	1	Sweep net-inspection
2019-09-25	Bondwa	2091	Long to short rains transition	closed	83.88					Sweep net-inspection
2019-09-25	Bondwa	2133	Long to short rains transition	closed	86.74					Sweep net-inspection
2019-09-25	Bondwa	2159	Long to short rains transition	open	34.74	Papilionidae	Papilio	Papilio fuelleborni	2	Sweep net-inspection
2019-09-25	Bondwa	2159	Long to short rains transition	open	34.74	Nymphalidae	Antanartia	Antanartia schaenia	5	Sweep net-inspection
2019-09-25	Bondwa	2159	Long to short rains transition	open	34.74	Papilionidae	Papilio	Papilio phorcas	1	Sweep net-inspection
2019-09-25	Bondwa	2159	Long to short rains transition	open	34.74	Papilionidae	Papilio	Papilio desmondi	1	Sweep net-inspection
2019-09-25	Bondwa	2159	Long to short rains transition	open	34.74	Nymphalidae	Vanessa	Vanessa cardui	2	Sweep net-inspection
2019-09-26	Bondwa	1542	Long to short rains transition	open	0.16					Sweep net-inspection
2019-09-26	Bondwa	1542	Long to short rains transition	open	0.16	Nymphalidae	Junonia	Junonia natalica	1	Van someren trap
2019-09-26	Bondwa	1542	Long to short rains transition	open	0.16	Nymphalidae	Byblia	Byblia ilithya	1	Van someren trap
2019-09-26	Bondwa	1542	Long to short rains transition	open	0.16	Nymphalidae	Henotesia	Henotesia elisi uluguru	1	Van someren trap
2019-09-26	Bondwa	1582	Long to short rains transition	closed	96.1					Sweep net-inspection
2019-09-26	Bondwa	1582	Long to short rains transition	closed	96.1	Nymphalidae	Bicyclus	Bicyclus danckelmani	3	Van someren trap
2019-09-26	Bondwa	1626	Long to short rains transition	open	48.26					Sweep net-inspection
2019-09-26	Bondwa	1626	Long to short rains transition	open	48.26					Van someren trap
2019-09-26	Bondwa	1663	Long to short rains transition	closed	97.92					Sweep net-inspection
2019-09-26	Bondwa	1663	Long to short rains transition	closed	97.92					Van someren trap
2019-09-26	Bondwa	1703	Long to short rains transition	closed	94.02					Sweep net-inspection
2019-09-26	Bondwa	1703	Long to short rains transition	closed	94.02					Van someren trap
2019-09-26	Bondwa	1752	Long to short rains transition	closed	85.44					Sweep net-inspection
2019-09-26	Bondwa	1752	Long to short rains transition	closed	85.44					Van someren trap
2019-09-26	Bondwa	1766	Long to short rains transition	closed	90.64					Sweep net-inspection
2019-09-26	Bondwa	1766	Long to short rains transition	closed	90.64					Van someren trap
2019-09-26	Bondwa	1836	Long to short rains transition	closed	81.8	Papilionidae	Papilio	Papilio phorcas	1	Sweep net-inspection
2019-09-26	Bondwa	1836	Long to short rains transition	closed	81.8					Van someren trap
2019-09-26	Bondwa	1885	Long to short rains transition	closed	93.24					Sweep net-inspection
2019-09-26	Bondwa	1885	Long to short rains transition	closed	93.24					Van someren trap
2019-09-26	Bondwa	1922	Long to short rains transition	closed	97.14					Sweep net-inspection
2019-09-26	Bondwa	1971	Long to short rains transition	closed	91.16					Sweep net-inspection
2019-09-26	Bondwa	2004	Long to short rains transition	closed	96.1					Sweep net-inspection
2019-09-26	Bondwa	2045	Long to short rains transition	closed	92.46					Sweep net-inspection
2019-09-26	Bondwa	2091	Long to short rains transition	closed	83.88					Sweep net-inspection
2019-09-26	Bondwa	2133	Long to short rains transition	closed	86.74					Sweep net-inspection
2019-09-26	Bondwa	2159	Long to short rains transition	open	34.74					Sweep net-inspection
2019-09-27	Bondwa	1542	Long to short rains transition	open	0.16	Nymphalidae	Henotesia	Henotesia elisi uluguru	1	Sweep net-inspection
2019-09-27	Bondwa	1542	Long to short rains transition	open	0.16	Nymphalidae	Acraea	Acraea sotikensis	1	Sweep net-inspection
2019-09-27	Bondwa	1542	Long to short rains transition	open	0.16					Van someren trap
2019-09-27	Bondwa	1582	Long to short rains transition	closed	96.1					Sweep net-inspection
2019-09-27	Bondwa	1626	Long to short rains transition	open	48.26	Nymphalidae	Charaxes	Charaxes acuminatus	1	Van someren trap
2019-09-27	Bondwa	1626	Long to short rains transition	open	48.26	Nymphalidae	Bicyclus	Bicyclus danckelmani	2	Van someren trap
2019-09-27	Bondwa	1626	Long to short rains transition	open	48.26	Nymphalidae	Byblia	Byblia ilithya	1	Sweep net-inspection
2019-09-27	Bondwa	1663	Long to short rains transition	closed	97.92					Sweep net-inspection
2019-09-27	Bondwa	1663	Long to short rains transition	closed	97.92	Nymphalidae	Charaxes	Charaxes macclounii	1	Van someren trap
2019-09-27	Bondwa	1703	Long to short rains transition	closed	94.02					Sweep net-inspection
2019-09-27	Bondwa	1703	Long to short rains transition	closed	94.02	Nymphalidae	Bicyclus	Bicyclus danckelmani	1	Van someren trap
2019-09-27	Bondwa	1752	Long to short rains transition	closed	85.44					Sweep net-inspection
2019-09-27	Bondwa	1752	Long to short rains transition	closed	85.44					Van someren trap
2019-09-27	Bondwa	1766	Long to short rains transition	closed	90.64					Sweep net-inspection
2019-09-27	Bondwa	1766	Long to short rains transition	closed	90.64					Van someren trap
2019-09-27	Bondwa	1836	Long to short rains transition	closed	81.8					Sweep net-inspection
2019-09-27	Bondwa	1836	Long to short rains transition	closed	81.8					Van someren trap
2019-09-27	Bondwa	1885	Long to short rains transition	closed	93.24					Sweep net-inspection
2019-09-27	Bondwa	1885	Long to short rains transition	closed	93.24					Van someren trap
2019-09-27	Bondwa	1922	Long to short rains transition	closed	97.14					Sweep net-inspection
2019-09-27	Bondwa	1971	Long to short rains transition	closed	91.16					Sweep net-inspection
2019-09-27	Bondwa	2004	Long to short rains transition	closed	96.1					Sweep net-inspection
2019-09-27	Bondwa	2045	Long to short rains transition	closed	92.46					Sweep net-inspection
2019-09-27	Bondwa	2091	Long to short rains transition	closed	83.88					Sweep net-inspection
2019-09-27	Bondwa	2133	Long to short rains transition	closed	86.74					Sweep net-inspection
2019-09-27	Bondwa	2159	Long to short rains transition	open	34.74					Sweep net-inspection
2020-02-05	Lukwangule	2206	Short to long rains transition	closed	70.62
2020-02-05	Lukwangule	2248	Short to long rains transition	closed	72.44	Pieridae	Mylothris	Mylothris crawshayi	4	Observed
2020-02-05	Lukwangule	2297	Short to long rains transition	closed	81.28
2020-02-05	Lukwangule	2351	Short to long rains transition	closed	83.88	Pieridae	Mylothris	Mylothris crawshayi	1	Observed
2020-02-05	Lukwangule	2383	Short to long rains transition	closed	91.94	Pieridae	Mylothris	Mylothris crawshayi	2	Sweep net-inspection
2020-02-05	Lukwangule	2416	Short to long rains transition	closed	85.7
2020-02-05	Lukwangule	2462	Short to long rains transition	closed	89.08	Pieridae	Mylothris	Mylothris crawshayi	1	Observed
2020-02-05	Lukwangule	2492	Short to long rains transition	open	5.36
2020-02-05	Lukwangule	2541	Short to long rains transition	closed	72.7
2020-02-05	Lukwangule	2558	Short to long rains transition	open	0.16
2020-02-05	Lukwangule	2604	Short to long rains transition	open	0.16
2020-02-05	Lukwangule	2639	Short to long rains transition	open	0.16	Nymphalidae	Vanessa	Vanessa cardui	2	Sweep net-inspection
2020-02-05	Lukwangule	2639	Short to long rains transition	open	0.16	Nymphalidae	Acraea	Acraea epaea	1	Sweep net-inspection
2020-02-06	Lukwangule	2206	Short to long rains transition	closed	70.62	Nymphalidae	Bicyclus	Bicyclus saftiza	1	Sweep net-inspection
2020-02-06	Lukwangule	2206	Short to long rains transition	closed	70.62					Van someren trap
2020-02-06	Lukwangule	2248	Short to long rains transition	closed	72.44	Pieridae	Mylothris	Mylothris crawshayi	3	Observed
2020-02-06	Lukwangule	2248	Short to long rains transition	closed	72.44					Van someren trap
2020-02-06	Lukwangule	2297	Short to long rains transition	closed	81.28
2020-02-06	Lukwangule	2297	Short to long rains transition	closed	81.28					Van someren trap
2020-02-06	Lukwangule	2351	Short to long rains transition	closed	83.88
2020-02-06	Lukwangule	2351	Short to long rains transition	closed	83.88					Van someren trap
2020-02-06	Lukwangule	2383	Short to long rains transition	closed	91.94	Pieridae	Mylothris	Mylothris crawshayi	1	Observed
2020-02-06	Lukwangule	2383	Short to long rains transition	closed	91.94					Van someren trap
2020-02-06	Lukwangule	2416	Short to long rains transition	closed	85.7
2020-02-06	Lukwangule	2416	Short to long rains transition	closed	85.7					Van someren trap
2020-02-06	Lukwangule	2462	Short to long rains transition	closed	89.08
2020-02-06	Lukwangule	2462	Short to long rains transition	closed	89.08					Van someren trap
2020-02-06	Lukwangule	2492	Short to long rains transition	open	5.36
2020-02-06	Lukwangule	2492	Short to long rains transition	open	5.36					Van someren trap
2020-02-06	Lukwangule	2541	Short to long rains transition	closed	72.7
2020-02-06	Lukwangule	2541	Short to long rains transition	closed	72.7					Van someren trap
2020-02-06	Lukwangule	2558	Short to long rains transition	open	0.16	Nymphalidae	Amauris	Amauris echeria	1	Sweep net-inspection
2020-02-06	Lukwangule	2558	Short to long rains transition	open	0.16	Pieridae	Mylothris	Mylothris crawshayi	1	Observed
2020-02-06	Lukwangule	2558	Short to long rains transition	open	0.16	Nymphalidae	Vanessa	Vanessa cardui	2	Sweep net-inspection
2020-02-06	Lukwangule	2558	Short to long rains transition	open	0.16					Van someren trap
2020-02-06	Lukwangule	2604	Short to long rains transition	open	0.16
2020-02-06	Lukwangule	2604	Short to long rains transition	open	0.16	Nymphalidae	Antanartia	Antanartia schaenia	1	Van someren trap
2020-02-06	Lukwangule	2639	Short to long rains transition	open	0.16
2020-02-06	Lukwangule	2639	Short to long rains transition	open	0.16					Van someren trap
2020-02-07	Lukwangule	2206	Short to long rains transition	closed	70.62	Pieridae	Mylothris	Mylothris crawshayi	2	Observed
2020-02-07	Lukwangule	2206	Short to long rains transition	closed	70.62					Van someren trap
2020-02-07	Lukwangule	2248	Short to long rains transition	closed	72.44	Pieridae	Mylothris	Mylothris crawshayi	2	Observed
2020-02-07	Lukwangule	2248	Short to long rains transition	closed	72.44	Pieridae	Mylothris	Mylothris crawshayi	1	Sweep net-inspection
2020-02-07	Lukwangule	2248	Short to long rains transition	closed	72.44	Nymphalidae	Antanartia	Antanartia schaenia	1	Observed
2020-02-07	Lukwangule	2248	Short to long rains transition	closed	72.44					Van someren trap
2020-02-07	Lukwangule	2297	Short to long rains transition	closed	81.28	Pieridae	Mylothris	Mylothris crawshayi	1	Observed
2020-02-07	Lukwangule	2297	Short to long rains transition	closed	81.28					Van someren trap
2020-02-07	Lukwangule	2351	Short to long rains transition	closed	83.88	Pieridae	Mylothris	Mylothris crawshayi	3	Observed
2020-02-07	Lukwangule	2351	Short to long rains transition	closed	83.88					Van someren trap
2020-02-07	Lukwangule	2383	Short to long rains transition	closed	91.94	Pieridae	Mylothris	Mylothris crawshayi	1	Observed
2020-02-07	Lukwangule	2383	Short to long rains transition	closed	91.94					Van someren trap
2020-02-07	Lukwangule	2416	Short to long rains transition	closed	85.7	Pieridae	Mylothris	Mylothris crawshayi	3	Observed
2020-02-07	Lukwangule	2416	Short to long rains transition	closed	85.7					Van someren trap
2020-02-07	Lukwangule	2462	Short to long rains transition	closed	89.08	Pieridae	Mylothris	Mylothris crawshayi	5	Observed
2020-02-07	Lukwangule	2462	Short to long rains transition	closed	89.08					Van someren trap
2020-02-07	Lukwangule	2492	Short to long rains transition	open	5.36	Pieridae	Belenois	Belenois aurota	4	Sweep net-inspection
2020-02-07	Lukwangule	2492	Short to long rains transition	open	5.36	Nymphalidae	Hypolimnas	Hypolimnas misippus	1	Observed
2020-02-07	Lukwangule	2492	Short to long rains transition	open	5.36	Pieridae	Mylothris	Mylothris crawshayi	1	Sweep net-inspection
2020-02-07	Lukwangule	2492	Short to long rains transition	open	5.36					Van someren trap
2020-02-07	Lukwangule	2541	Short to long rains transition	closed	72.7	Pieridae	Mylothris	Mylothris crawshayi	2	Observed
2020-02-07	Lukwangule	2541	Short to long rains transition	closed	72.7	Nymphalidae	Antanartia	Antanartia schaenia	1	Van someren trap
2020-02-07	Lukwangule	2558	Short to long rains transition	open	0.16	Pieridae	Belenois	Belenois aurota	43	Observed
2020-02-07	Lukwangule	2558	Short to long rains transition	open	0.16	Pieridae	Belenois	Belenois aurota	2	Observed
2020-02-07	Lukwangule	2558	Short to long rains transition	open	0.16	Nymphalidae	Vanessa	Vanessa cardui	1	Observed
2020-02-07	Lukwangule	2558	Short to long rains transition	open	0.16	Nymphalidae	Hypolimnas	Hypolimnas misippus	2	Observed
2020-02-07	Lukwangule	2558	Short to long rains transition	open	0.16	Nymphalidae	Antanartia	Antanartia schaenia	2	Van someren trap
2020-02-07	Lukwangule	2604	Short to long rains transition	open	0.16	Nymphalidae	Hypolimnas	Hypolimnas misippus	1	Observed
2020-02-07	Lukwangule	2604	Short to long rains transition	open	0.16	Nymphalidae	Neptis	Neptis sp	1	Observed
2020-02-07	Lukwangule	2604	Short to long rains transition	open	0.16	Pieridae	Catopsilia	Catopsilia florella	1	Observed
2020-02-07	Lukwangule	2604	Short to long rains transition	open	0.16	Pieridae	Belenois	Belenois aurota	1	Observed
2020-02-07	Lukwangule	2604	Short to long rains transition	open	0.16	Pieridae	Belenois	Belenois aurota	1	Sweep net-inspection
2020-02-07	Lukwangule	2639	Short to long rains transition	open	0.16	Nymphalidae	Vanessa	Vanessa cardui	1	Observed
2020-02-07	Lukwangule	2639	Short to long rains transition	open	0.16	Pieridae	Mylothris	Mylothris crawshayi	3	Sweep net-inspection
2020-02-07	Lukwangule	2639	Short to long rains transition	open	0.16	Pieridae	Belenois	Belenois aurota	4	Observed
2020-02-07	Lukwangule	2639	Short to long rains transition	open	0.16	Pieridae	Colias	Colias electo	2	Sweep net-inspection
2020-02-07	Lukwangule	2639	Short to long rains transition	open	0.16	Pieridae	Belenois	Belenois aurota	2	Sweep net-inspection
2020-02-07	Lukwangule	2639	Short to long rains transition	open	0.16	Nymphalidae	Antanartia	Antanartia schaenia	2	Van someren trap
2020-02-08	Lukwangule	2206	Short to long rains transition	closed	70.62	Pieridae	Mylothris	Mylothris crawshayi	1	Observed
2020-02-08	Lukwangule	2248	Short to long rains transition	closed	72.44	Pieridae	Mylothris	Mylothris crawshayi	3	Observed
2020-02-08	Lukwangule	2248	Short to long rains transition	closed	72.44	Pieridae	Mylothris	Mylothris crawshayi	2	Observed
2020-02-08	Lukwangule	2248	Short to long rains transition	closed	72.44					Van someren trap
2020-02-08	Lukwangule	2297	Short to long rains transition	closed	81.28	Pieridae	Mylothris	Mylothris crawshayi	1	Observed
2020-02-08	Lukwangule	2297	Short to long rains transition	closed	81.28					Van someren trap
2020-02-08	Lukwangule	2351	Short to long rains transition	closed	83.88	Pieridae	Mylothris	Mylothris crawshayi	2	Observed
2020-02-08	Lukwangule	2351	Short to long rains transition	closed	83.88					Van someren trap
2020-02-08	Lukwangule	2383	Short to long rains transition	closed	91.94	Pieridae	Mylothris	Mylothris crawshayi	2	Observed
2020-02-08	Lukwangule	2383	Short to long rains transition	closed	91.94	Pieridae	Mylothris	Mylothris crawshayi	1	Observed
2020-02-08	Lukwangule	2383	Short to long rains transition	closed	91.94	Pieridae	Mylothris	Mylothris crawshayi	1	Sweep net-inspection
2020-02-08	Lukwangule	2383	Short to long rains transition	closed	91.94					Van someren trap
2020-02-08	Lukwangule	2416	Short to long rains transition	closed	85.7	Pieridae	Mylothris	Mylothris crawshayi	1	Observed
2020-02-08	Lukwangule	2416	Short to long rains transition	closed	85.7					Van someren trap
2020-02-08	Lukwangule	2462	Short to long rains transition	closed	89.08	Nymphalidae	Antanartia	Antanartia schaenia	1	Sweep net-inspection
2020-02-08	Lukwangule	2462	Short to long rains transition	closed	89.08	Pieridae	Mylothris	Mylothris crawshayi	1	Observed
2020-02-08	Lukwangule	2462	Short to long rains transition	closed	89.08	Pieridae	Mylothris	Mylothris crawshayi	1	Sweep net-inspection
2020-02-08	Lukwangule	2462	Short to long rains transition	closed	89.08	Nymphalidae	Antanartia	Antanartia schaenia	1	Van someren trap
2020-02-08	Lukwangule	2492	Short to long rains transition	open	5.36					Van someren trap
2020-02-08	Lukwangule	2492	Short to long rains transition	open	5.36	Pieridae	Belenois	Belenois aurota	1	Observed
2020-02-08	Lukwangule	2492	Short to long rains transition	open	5.36	Nymphalidae	Neptis	Neptis sp	1	Observed
2020-02-08	Lukwangule	2541	Short to long rains transition	closed	72.7	Nymphalidae	Antanartia	Antanartia schaenia	1	Van someren trap
2020-02-08	Lukwangule	2541	Short to long rains transition	closed	72.7	Pieridae	Mylothris	Mylothris crawshayi	1	Observed
2020-02-08	Lukwangule	2558	Short to long rains transition	open	0.16					Van someren trap
2020-02-08	Lukwangule	2558	Short to long rains transition	open	0.16	Pieridae	Belenois	Belenois aurota	1	Sweep net-inspection
2020-02-08	Lukwangule	2558	Short to long rains transition	open	0.16	Pieridae	Mylothris	Mylothris crawshayi	1	Observed
2020-02-08	Lukwangule	2558	Short to long rains transition	open	0.16	Pieridae	Belenois	Belenois aurota	14	Observed
2020-02-08	Lukwangule	2604	Short to long rains transition	open	0.16					Van someren trap
2020-02-08	Lukwangule	2604	Short to long rains transition	open	0.16	Pieridae	Belenois	Belenois aurota	6	Sweep net-inspection
2020-02-08	Lukwangule	2604	Short to long rains transition	open	0.16	Pieridae	Belenois	Belenois aurota	10	Observed
2020-02-08	Lukwangule	2639	Short to long rains transition	open	0.16	Nymphalidae	Antanartia	Antanartia schaenia	1	Van someren trap
2020-02-08	Lukwangule	2639	Short to long rains transition	open	0.16	Pieridae	Belenois	Belenois aurota	10	Observed
2020-02-08	Lukwangule	2639	Short to long rains transition	open	0.16	Nymphalidae	Vanessa	Vanessa cardui	2	Observed
2020-02-08	Lukwangule	2639	Short to long rains transition	open	0.16	Pieridae	Belenois	Belenois aurota	2	Observed
2020-02-09	Lukwangule	2206	Short to long rains transition	closed	70.62	Pieridae	Mylothris	Mylothris crawshayi	1	Observed
2020-02-09	Lukwangule	2206	Short to long rains transition	closed	70.62					Van someren trap
2020-02-09	Lukwangule	2248	Short to long rains transition	closed	72.44	Pieridae	Mylothris	Mylothris crawshayi	5	Observed
2020-02-09	Lukwangule	2248	Short to long rains transition	closed	72.44					Van someren trap
2020-02-09	Lukwangule	2297	Short to long rains transition	closed	81.28	Pieridae	Mylothris	Mylothris crawshayi	2	Sweep net-inspection
2020-02-09	Lukwangule	2297	Short to long rains transition	closed	81.28					Van someren trap
2020-02-09	Lukwangule	2351	Short to long rains transition	closed	83.88	Papilionidae	Papilio	Papilio fuelleborni	1	Sweep net-inspection
2020-02-09	Lukwangule	2351	Short to long rains transition	closed	83.88	Pieridae	Mylothris	Mylothris crawshayi	2	Observed
2020-02-09	Lukwangule	2351	Short to long rains transition	closed	83.88	Nymphalidae	Antanartia	Antanartia schaenia	1	Observed
2020-02-09	Lukwangule	2351	Short to long rains transition	closed	83.88					Van someren trap
2020-02-09	Lukwangule	2383	Short to long rains transition	closed	91.94	Pieridae	Mylothris	Mylothris crawshayi	1	Observed
2020-02-09	Lukwangule	2383	Short to long rains transition	closed	91.94					Van someren trap
2020-02-09	Lukwangule	2416	Short to long rains transition	closed	85.7	Pieridae	Mylothris	Mylothris crawshayi	2	Sweep net-inspection
2020-02-09	Lukwangule	2416	Short to long rains transition	closed	85.7	Pieridae	Belenois	Belenois aurota	1	Observed
2020-02-09	Lukwangule	2416	Short to long rains transition	closed	85.7	Pieridae	Mylothris	Mylothris crawshayi	1	Observed
2020-02-09	Lukwangule	2416	Short to long rains transition	closed	85.7					Van someren trap
2020-02-09	Lukwangule	2462	Short to long rains transition	closed	89.08	Pieridae	Belenois	Belenois aurota	1	Sweep net-inspection
2020-02-09	Lukwangule	2462	Short to long rains transition	closed	89.08	Pieridae	Belenois	Belenois aurota	1	Observed
2020-02-09	Lukwangule	2462	Short to long rains transition	closed	89.08					Van someren trap
2020-02-09	Lukwangule	2492	Short to long rains transition	open	5.36	Pieridae	Belenois	Belenois aurota	10	Observed
2020-02-09	Lukwangule	2492	Short to long rains transition	open	5.36	Nymphalidae	Antanartia	Antanartia schaenia	1	Van someren trap
2020-02-09	Lukwangule	2541	Short to long rains transition	closed	72.7	Pieridae	Belenois	Belenois aurota	1	Observed
2020-02-09	Lukwangule	2541	Short to long rains transition	closed	72.7					Van someren trap
2020-02-09	Lukwangule	2558	Short to long rains transition	open	0.16	Pieridae	Colias	Colias electo	1	Observed
2020-02-09	Lukwangule	2558	Short to long rains transition	open	0.16	Pieridae	Belenois	Belenois aurota	2	Observed
2020-02-09	Lukwangule	2558	Short to long rains transition	open	0.16	Nymphalidae	Antanartia	Antanartia schaenia	1	Observed
2020-02-09	Lukwangule	2558	Short to long rains transition	open	0.16					Van someren trap
2020-02-09	Lukwangule	2604	Short to long rains transition	open	0.16	Pieridae	Belenois	Belenois aurota	2	Sweep net-inspection
2020-02-09	Lukwangule	2604	Short to long rains transition	open	0.16	Pieridae	Belenois	Belenois aurota	23	Observed
2020-02-09	Lukwangule	2604	Short to long rains transition	open	0.16					Van someren trap
2020-02-09	Lukwangule	2639	Short to long rains transition	open	0.16	Nymphalidae	Vanessa	Vanessa cardui	2	Sweep net-inspection
2020-02-09	Lukwangule	2639	Short to long rains transition	open	0.16	Nymphalidae	Antanartia	Antanartia schaenia	1	Van someren trap
2020-02-10	Lukwangule	2206	Short to long rains transition	closed	70.62	Pieridae	Mylothris	Mylothris crawshayi	4	Observed
2020-02-10	Lukwangule	2206	Short to long rains transition	closed	70.62	Papilionidae	Papilio	Papilio fuelleborni	1	Observed
2020-02-10	Lukwangule	2206	Short to long rains transition	closed	70.62					Van someren trap
2020-02-10	Lukwangule	2248	Short to long rains transition	closed	72.44	Pieridae	Mylothris	Mylothris crawshayi	4	Observed
2020-02-10	Lukwangule	2248	Short to long rains transition	closed	72.44	Pieridae	Mylothris	Mylothris crawshayi	1	Sweep net-inspection
2020-02-10	Lukwangule	2248	Short to long rains transition	closed	72.44					Van someren trap
2020-02-10	Lukwangule	2297	Short to long rains transition	closed	81.28	Pieridae	Mylothris	Mylothris crawshayi	1	Observed
2020-02-10	Lukwangule	2297	Short to long rains transition	closed	81.28					Van someren trap
2020-02-10	Lukwangule	2351	Short to long rains transition	closed	83.88	Pieridae	Mylothris	Mylothris crawshayi	1	Observed
2020-02-10	Lukwangule	2351	Short to long rains transition	closed	83.88					Van someren trap
2020-02-10	Lukwangule	2383	Short to long rains transition	closed	91.94	Pieridae	Mylothris	Mylothris crawshayi	1	Observed
2020-02-10	Lukwangule	2383	Short to long rains transition	closed	91.94					Van someren trap
2020-02-10	Lukwangule	2416	Short to long rains transition	closed	85.7	Pieridae	Mylothris	Mylothris crawshayi	3	Observed
2020-02-10	Lukwangule	2416	Short to long rains transition	closed	85.7					Van someren trap
2020-02-10	Lukwangule	2462	Short to long rains transition	closed	89.08	Pieridae	Mylothris	Mylothris crawshayi	1	Observed
2020-02-10	Lukwangule	2462	Short to long rains transition	closed	89.08	Nymphalidae	Antanartia	Antanartia schaenia	1	Sweep net-inspection
2020-02-10	Lukwangule	2462	Short to long rains transition	closed	89.08					Van someren trap
2020-02-10	Lukwangule	2492	Short to long rains transition	open	5.36	Pieridae	Belenois	Belenois aurota	14	Observed
2020-02-10	Lukwangule	2492	Short to long rains transition	open	5.36	Nymphalidae	Antanartia	Antanartia schaenia	1	Observed
2020-02-10	Lukwangule	2492	Short to long rains transition	open	5.36	Nymphalidae	Antanartia	Antanartia schaenia	1	Van someren trap
2020-02-10	Lukwangule	2541	Short to long rains transition	closed	72.7	Pieridae	Belenois	Belenois aurota	1	Observed
2020-02-10	Lukwangule	2541	Short to long rains transition	closed	72.7	Pieridae	Mylothris	Mylothris crawshayi	1	Observed
2020-02-10	Lukwangule	2541	Short to long rains transition	closed	72.7	Pieridae	Mylothris	Mylothris crawshayi	2	Observed
2020-02-10	Lukwangule	2541	Short to long rains transition	closed	72.7					Van someren trap
2020-02-10	Lukwangule	2558	Short to long rains transition	open	0.16					Van someren trap
2020-02-10	Lukwangule	2558	Short to long rains transition	open	0.16					Van someren trap
2020-02-10	Lukwangule	2604	Short to long rains transition	open	0.16	Pieridae	Belenois	Belenois aurota	24	Observed
2020-02-10	Lukwangule	2604	Short to long rains transition	open	0.16					Van someren trap
2020-02-10	Lukwangule	2639	Short to long rains transition	open	0.16	Pieridae	Belenois	Belenois aurota	14	Observed
2020-02-10	Lukwangule	2639	Short to long rains transition	open	0.16	Pieridae	Belenois	Belenois aurota	2	Sweep net-inspection
2020-02-10	Lukwangule	2639	Short to long rains transition	open	0.16	Pieridae	Belenois	Belenois aurota	1	Sweep net-inspection
2020-02-10	Lukwangule	2639	Short to long rains transition	open	0.16					Van someren trap
2020-02-11	Lukwangule	2206	Short to long rains transition	closed	70.62	Pieridae	Mylothris	Mylothris crawshayi	2	Observed
2020-02-11	Lukwangule	2206	Short to long rains transition	closed	70.62					Van someren trap
2020-02-11	Lukwangule	2248	Short to long rains transition	closed	72.44	Pieridae	Mylothris	Mylothris crawshayi	3	Observed
2020-02-11	Lukwangule	2248	Short to long rains transition	closed	72.44					Van someren trap
2020-02-11	Lukwangule	2297	Short to long rains transition	closed	81.28	Pieridae	Mylothris	Mylothris crawshayi	1	Observed
2020-02-11	Lukwangule	2297	Short to long rains transition	closed	81.28					Van someren trap
2020-02-11	Lukwangule	2351	Short to long rains transition	closed	83.88	Pieridae	Mylothris	Mylothris crawshayi	2	Observed
2020-02-11	Lukwangule	2351	Short to long rains transition	closed	83.88					Van someren trap
2020-02-11	Lukwangule	2383	Short to long rains transition	closed	91.94	Pieridae	Mylothris	Mylothris crawshayi	1	Observed
2020-02-11	Lukwangule	2383	Short to long rains transition	closed	91.94					Van someren trap
2020-02-11	Lukwangule	2416	Short to long rains transition	closed	85.7	Pieridae	Mylothris	Mylothris crawshayi	2	Observed
2020-02-11	Lukwangule	2416	Short to long rains transition	closed	85.7	Nymphalidae	Antanartia	Antanartia schaenia	1	Observed
2020-02-11	Lukwangule	2416	Short to long rains transition	closed	85.7					Van someren trap
2020-02-11	Lukwangule	2462	Short to long rains transition	closed	89.08	Nymphalidae	Antanartia	Antanartia schaenia	1	Sweep net-inspection
2020-02-11	Lukwangule	2462	Short to long rains transition	closed	89.08	Pieridae	Mylothris	Mylothris crawshayi	1	Sweep net-inspection
2020-02-11	Lukwangule	2462	Short to long rains transition	closed	89.08					Van someren trap
2020-02-11	Lukwangule	2492	Short to long rains transition	open	5.36	Pieridae	Catopsilia	Catopsilia florella	2	Observed
2020-02-11	Lukwangule	2492	Short to long rains transition	open	5.36	Pieridae	Belenois	Belenois aurota	12	Observed
2020-02-11	Lukwangule	2492	Short to long rains transition	open	5.36	Nymphalidae	Hypolimnas	Hypolimnas misippus	1	Observed
2020-02-11	Lukwangule	2492	Short to long rains transition	open	5.36	Nymphalidae	Antanartia	Antanartia schaenia	1	Van someren trap
2020-02-11	Lukwangule	2541	Short to long rains transition	closed	72.7	Pieridae	Belenois	Belenois aurota	4	Observed
2020-02-11	Lukwangule	2541	Short to long rains transition	closed	72.7	Pieridae	Mylothris	Mylothris crawshayi	1	Observed
2020-02-11	Lukwangule	2541	Short to long rains transition	closed	72.7					Van someren trap
2020-02-11	Lukwangule	2558	Short to long rains transition	open	0.16	Pieridae	Belenois	Belenois aurota	3	Observed
2020-02-11	Lukwangule	2558	Short to long rains transition	open	0.16	Nymphalidae	Antanartia	Antanartia schaenia	2	Van someren trap
2020-02-11	Lukwangule	2604	Short to long rains transition	open	0.16	Pieridae	Mylothris	Mylothris crawshayi	1	Observed
2020-02-11	Lukwangule	2604	Short to long rains transition	open	0.16	Pieridae	Belenois	Belenois aurota	1	Sweep net-inspection
2020-02-11	Lukwangule	2604	Short to long rains transition	open	0.16	Pieridae	Belenois	Belenois aurota	10	Observed
2020-02-11	Lukwangule	2604	Short to long rains transition	open	0.16					Van someren trap
2020-02-11	Lukwangule	2639	Short to long rains transition	open	0.16	Pieridae	Belenois	Belenois aurota	1	Sweep net-inspection
2020-02-11	Lukwangule	2639	Short to long rains transition	open	0.16	Pieridae	Belenois	Belenois aurota	1	Sweep net-inspection
2020-02-11	Lukwangule	2639	Short to long rains transition	open	0.16	Pieridae	Colias	Colias electo	1	Sweep net-inspection
2020-02-11	Lukwangule	2639	Short to long rains transition	open	0.16					Van someren trap
2020-02-12	Lukwangule	2206	Short to long rains transition	closed	70.62	Pieridae	Mylothris	Mylothris crawshayi	1	Observed
2020-02-12	Lukwangule	2206	Short to long rains transition	closed	70.62	Nymphalidae	Acraea	Acraea sp	1	Observed
2020-02-12	Lukwangule	2206	Short to long rains transition	closed	70.62					Van someren trap
2020-02-12	Lukwangule	2248	Short to long rains transition	closed	72.44	Pieridae	Mylothris	Mylothris crawshayi	3	Observed
2020-02-12	Lukwangule	2248	Short to long rains transition	closed	72.44	Pieridae	Mylothris	Mylothris crawshayi	3	Observed
2020-02-12	Lukwangule	2248	Short to long rains transition	closed	72.44					Van someren trap
2020-02-12	Lukwangule	2297	Short to long rains transition	closed	81.28
2020-02-12	Lukwangule	2297	Short to long rains transition	closed	81.28					Van someren trap
2020-02-12	Lukwangule	2351	Short to long rains transition	closed	83.88	Pieridae	Mylothris	Mylothris crawshayi	1	Sweep net-inspection
2020-02-12	Lukwangule	2351	Short to long rains transition	closed	83.88	Pieridae	Mylothris	Mylothris crawshayi	2	Observed
2020-02-12	Lukwangule	2351	Short to long rains transition	closed	83.88	Nymphalidae	Antanartia	Antanartia schaenia	1	Van someren trap
2020-02-12	Lukwangule	2383	Short to long rains transition	closed	91.94	Pieridae	Mylothris	Mylothris crawshayi	1	Observed
2020-02-12	Lukwangule	2383	Short to long rains transition	closed	91.94					Van someren trap
2020-02-12	Lukwangule	2416	Short to long rains transition	closed	85.7	Pieridae	Mylothris	Mylothris crawshayi	2	Observed
2020-02-12	Lukwangule	2416	Short to long rains transition	closed	85.7					Van someren trap
2020-02-12	Lukwangule	2462	Short to long rains transition	closed	89.08	Pieridae	Mylothris	Mylothris crawshayi	2	Observed
2020-02-12	Lukwangule	2462	Short to long rains transition	closed	89.08					Van someren trap
2020-02-12	Lukwangule	2492	Short to long rains transition	open	5.36	Pieridae	Belenois	Belenois aurota	1	Observed
2020-02-12	Lukwangule	2492	Short to long rains transition	open	5.36	Pieridae	Mylothris	Mylothris crawshayi	1	Observed
2020-02-12	Lukwangule	2492	Short to long rains transition	open	5.36	Nymphalidae	Antanartia	Antanartia schaenia	1	Van someren trap
2020-02-12	Lukwangule	2541	Short to long rains transition	closed	72.7
2020-02-12	Lukwangule	2541	Short to long rains transition	closed	72.7					Van someren trap
2020-02-12	Lukwangule	2558	Short to long rains transition	open	0.16	Pieridae	Belenois	Belenois aurota	1	Sweep net-inspection
2020-02-12	Lukwangule	2558	Short to long rains transition	open	0.16	Pieridae	Belenois	Belenois aurota	1	Observed
2020-02-12	Lukwangule	2558	Short to long rains transition	open	0.16	Nymphalidae	Antanartia	Antanartia schaenia	1	Van someren trap
2020-02-12	Lukwangule	2604	Short to long rains transition	open	0.16	Pieridae	Belenois	Belenois aurota	12	Observed
2020-02-12	Lukwangule	2604	Short to long rains transition	open	0.16					Van someren trap
2020-02-12	Lukwangule	2639	Short to long rains transition	open	0.16	Pieridae	Belenois	Belenois aurota	3	Sweep net-inspection
2020-02-12	Lukwangule	2639	Short to long rains transition	open	0.16	Pieridae	Colias	Colias electo	1	Observed
2020-02-12	Lukwangule	2639	Short to long rains transition	open	0.16	Pieridae	Belenois	Belenois aurota	23	Observed
2020-02-12	Lukwangule	2639	Short to long rains transition	open	0.16	Nymphalidae	Vanessa	Vanessa cardui	2	Sweep net-inspection
2020-02-12	Lukwangule	2639	Short to long rains transition	open	0.16					Van someren trap
2020-02-13	Lukwangule	2206	Short to long rains transition	closed	70.62
2020-02-13	Lukwangule	2206	Short to long rains transition	closed	70.62					Van someren trap
2020-02-13	Lukwangule	2248	Short to long rains transition	closed	72.44	Pieridae	Mylothris	Mylothris crawshayi	3	Observed
2020-02-13	Lukwangule	2248	Short to long rains transition	closed	72.44					Van someren trap
2020-02-13	Lukwangule	2297	Short to long rains transition	closed	81.28	Pieridae	Mylothris	Mylothris crawshayi	2	Observed
2020-02-13	Lukwangule	2297	Short to long rains transition	closed	81.28					Van someren trap
2020-02-13	Lukwangule	2351	Short to long rains transition	closed	83.88	Pieridae	Mylothris	Mylothris crawshayi	1	Observed
2020-02-13	Lukwangule	2351	Short to long rains transition	closed	83.88					Van someren trap
2020-02-13	Lukwangule	2383	Short to long rains transition	closed	91.94	Pieridae	Mylothris	Mylothris crawshayi	3	Observed
2020-02-13	Lukwangule	2383	Short to long rains transition	closed	91.94					Van someren trap
2020-02-13	Lukwangule	2416	Short to long rains transition	closed	85.7	Pieridae	Mylothris	Mylothris crawshayi	1	Observed
2020-02-13	Lukwangule	2416	Short to long rains transition	closed	85.7					Van someren trap
2020-02-13	Lukwangule	2462	Short to long rains transition	closed	89.08	Pieridae	Mylothris	Mylothris crawshayi	1	Observed
2020-02-13	Lukwangule	2462	Short to long rains transition	closed	89.08					Van someren trap
2020-02-13	Lukwangule	2492	Short to long rains transition	open	5.36	Nymphalidae	Antanartia	Antanartia sp	1	Observed
2020-02-13	Lukwangule	2492	Short to long rains transition	open	5.36	Pieridae	Mylothris	Mylothris crawshayi	1	Observed
2020-02-13	Lukwangule	2492	Short to long rains transition	open	5.36	Nymphalidae	Antanartia	Vanessa dimorphica	1	Van someren trap
2020-02-13	Lukwangule	2541	Short to long rains transition	closed	72.7	Pieridae	Belenois	Belenois aurota	1	Observed
2020-02-13	Lukwangule	2541	Short to long rains transition	closed	72.7	Pieridae	Mylothris	Mylothris crawshayi	1	Observed
2020-02-13	Lukwangule	2541	Short to long rains transition	closed	72.7	Nymphalidae	Antanartia	Vanessa dimorphica	3	Van someren trap
2020-02-13	Lukwangule	2558	Short to long rains transition	open	0.16	Pieridae	Mylothris	Mylothris crawshayi	2	Observed
2020-02-13	Lukwangule	2558	Short to long rains transition	open	0.16	Nymphalidae	Antanartia	Antanartia schaenia	2	Van someren trap
2020-02-13	Lukwangule	2558	Short to long rains transition	open	0.16	Nymphalidae	Antanartia	Vanessa dimorphica	1	Van someren trap
2020-02-13	Lukwangule	2604	Short to long rains transition	open	0.16	Nymphalidae	Vanessa	Vanessa cardui	1	Sweep net-inspection
2020-02-13	Lukwangule	2604	Short to long rains transition	open	0.16	Pieridae	Colias	Colias electo	1	Observed
2020-02-13	Lukwangule	2604	Short to long rains transition	open	0.16	Pieridae	Belenois	Belenois aurota	2	Observed
2020-02-13	Lukwangule	2604	Short to long rains transition	open	0.16	Pieridae	Mylothris	Mylothris crawshayi	1	Observed
2020-02-13	Lukwangule	2604	Short to long rains transition	open	0.16					Van someren trap
2020-02-13	Lukwangule	2639	Short to long rains transition	open	0.16	Pieridae	Belenois	Belenois aurota	3	Observed
2020-02-13	Lukwangule	2639	Short to long rains transition	open	0.16	Nymphalidae	Vanessa	Vanessa cardui	1	Sweep net-inspection
2020-02-13	Lukwangule	2639	Short to long rains transition	open	0.16	Nymphalidae	Antanartia	Vanessa dimorphica	1	Van someren trap
2020-02-14	Lukwangule	2206	Short to long rains transition	closed	70.62
2020-02-14	Lukwangule	2206	Short to long rains transition	closed	70.62					Van someren trap
2020-02-14	Lukwangule	2248	Short to long rains transition	closed	72.44
2020-02-14	Lukwangule	2248	Short to long rains transition	closed	72.44					Van someren trap
2020-02-14	Lukwangule	2297	Short to long rains transition	closed	81.28
2020-02-14	Lukwangule	2297	Short to long rains transition	closed	81.28					Van someren trap
2020-02-14	Lukwangule	2351	Short to long rains transition	closed	83.88
2020-02-14	Lukwangule	2351	Short to long rains transition	closed	83.88					Van someren trap
2020-02-14	Lukwangule	2383	Short to long rains transition	closed	91.94
2020-02-14	Lukwangule	2383	Short to long rains transition	closed	91.94					Van someren trap
2020-02-14	Lukwangule	2416	Short to long rains transition	closed	85.7
2020-02-14	Lukwangule	2416	Short to long rains transition	closed	85.7					Van someren trap
2020-02-14	Lukwangule	2462	Short to long rains transition	closed	89.08	Pieridae	Mylothris	Mylothris crawshayi	1	Observed
2020-02-14	Lukwangule	2462	Short to long rains transition	closed	89.08	Pieridae	Mylothris	Mylothris crawshayi	1	Observed
2020-02-14	Lukwangule	2462	Short to long rains transition	closed	89.08					Van someren trap
2020-02-14	Lukwangule	2492	Short to long rains transition	open	5.36
2020-02-14	Lukwangule	2492	Short to long rains transition	open	5.36					Van someren trap
2020-02-14	Lukwangule	2541	Short to long rains transition	closed	72.7
2020-02-14	Lukwangule	2541	Short to long rains transition	closed	72.7					Van someren trap
2020-02-14	Lukwangule	2558	Short to long rains transition	open	0.16					Van someren trap
2020-02-14	Lukwangule	2604	Short to long rains transition	open	0.16
2020-02-14	Lukwangule	2604	Short to long rains transition	open	0.16					Van someren trap
2020-02-14	Lukwangule	2639	Short to long rains transition	open	0.16
2020-02-14	Lukwangule	2639	Short to long rains transition	open	0.16					Van someren trap
2020-09-20	Lukwangule	2206	Long to short rains transition	closed	70.62	Pieridae	Mylothris	Mylothris crawshayi	4	Observed
2020-09-20	Lukwangule	2248	Long to short rains transition	closed	72.44	Pieridae	Mylothris	Mylothris crawshayi	3	Observed
2020-09-20	Lukwangule	2248	Long to short rains transition	closed	72.44	Nymphalidae	Vanessa	Vanessa dimorphica	1	Observed
2020-09-20	Lukwangule	2297	Long to short rains transition	closed	81.28
2020-09-20	Lukwangule	2351	Long to short rains transition	closed	83.88	Pieridae	Mylothris	Mylothris crawshayi	1	Sweep net-inspection
2020-09-20	Lukwangule	2351	Long to short rains transition	closed	83.88	Pieridae	Mylothris	Mylothris crawshayi	1	Observed
2020-09-20	Lukwangule	2383	Long to short rains transition	closed	91.94	Pieridae	Mylothris	Mylothris sagala	1	Observed
2020-09-20	Lukwangule	2383	Long to short rains transition	closed	91.94	Pieridae	Mylothris	Mylothris sagala	1	Observed
2020-09-20	Lukwangule	2416	Long to short rains transition	closed	85.7	Pieridae	Mylothris	Mylothris sagala	1	Observed
2020-09-20	Lukwangule	2462	Long to short rains transition	closed	89.08
2020-09-20	Lukwangule	2492	Long to short rains transition	open	5.36
2020-09-20	Lukwangule	2541	Long to short rains transition	closed	72.7
2020-09-20	Lukwangule	2558	Long to short rains transition	open	0.16	Nymphalidae	Vanessa	Vanessa cardui	2	Observed
2020-09-20	Lukwangule	2604	Long to short rains transition	open	0.16
2020-09-20	Lukwangule	2639	Long to short rains transition	open	0.16	Nymphalidae	Vanessa	Vanessa cardui	1	Observed
2020-09-20	Lukwangule	2639	Long to short rains transition	open	0.16	Nymphalidae	Vanessa	Vanessa cardui	1	Sweep net-inspection
2020-09-20	Lukwangule	2639	Long to short rains transition	open	0.16	Pieridae	Mylothris	Mylothris crawshayi	1	Sweep net-inspection
2020-09-21	Lukwangule	2206	Long to short rains transition	closed	70.62
2020-09-21	Lukwangule	2206	Long to short rains transition	closed	70.62
2020-09-21	Lukwangule	2248	Long to short rains transition	closed	72.44	Pieridae	Mylothris	Mylothris sagala	2	Observed
2020-09-21	Lukwangule	2248	Long to short rains transition	closed	72.44
2020-09-21	Lukwangule	2297	Long to short rains transition	closed	81.28
2020-09-21	Lukwangule	2297	Long to short rains transition	closed	81.28
2020-09-21	Lukwangule	2351	Long to short rains transition	closed	83.88
2020-09-21	Lukwangule	2351	Long to short rains transition	closed	83.88
2020-09-21	Lukwangule	2383	Long to short rains transition	closed	91.94	Pieridae	Mylothris	Mylothris crawshayi	2	Observed
2020-09-21	Lukwangule	2383	Long to short rains transition	closed	91.94	Pieridae	Mylothris	Mylothris crawshayi	2	Observed
2020-09-21	Lukwangule	2383	Long to short rains transition	closed	91.94
2020-09-21	Lukwangule	2416	Long to short rains transition	closed	85.7
2020-09-21	Lukwangule	2416	Long to short rains transition	closed	85.7
2020-09-21	Lukwangule	2462	Long to short rains transition	closed	89.08
2020-09-21	Lukwangule	2462	Long to short rains transition	closed	89.08
2020-09-21	Lukwangule	2492	Long to short rains transition	open	5.36	Pieridae	Mylothris	Mylothris sagala	1	Observed
2020-09-21	Lukwangule	2492	Long to short rains transition	open	5.36
2020-09-21	Lukwangule	2541	Long to short rains transition	closed	72.7
2020-09-21	Lukwangule	2541	Long to short rains transition	closed	72.7
2020-09-21	Lukwangule	2558	Long to short rains transition	open	0.16
2020-09-21	Lukwangule	2558	Long to short rains transition	open	0.16
2020-09-21	Lukwangule	2604	Long to short rains transition	open	0.16
2020-09-21	Lukwangule	2604	Long to short rains transition	open	0.16
2020-09-21	Lukwangule	2639	Long to short rains transition	open	0.16	Nymphalidae	Vanessa	Vanessa cardui	1	Observed
2020-09-21	Lukwangule	2639	Long to short rains transition	open	0.16	Pieridae	Mylothris	Mylothris crawshayi	2	Observed
2020-09-21	Lukwangule	2639	Long to short rains transition	open	0.16	Pieridae	Mylothris	Mylothris crawshayi	2	Sweep net-inspection
2020-09-21	Lukwangule	2639	Long to short rains transition	open	0.16
2020-09-22	Lukwangule	2206	Long to short rains transition	closed	70.62
2020-09-22	Lukwangule	2206	Long to short rains transition	closed	70.62
2020-09-22	Lukwangule	2248	Long to short rains transition	closed	72.44
2020-09-22	Lukwangule	2248	Long to short rains transition	closed	72.44
2020-09-22	Lukwangule	2297	Long to short rains transition	closed	81.28
2020-09-22	Lukwangule	2297	Long to short rains transition	closed	81.28
2020-09-22	Lukwangule	2351	Long to short rains transition	closed	83.88	Pieridae	Mylothris	Mylothris crawshayi	1	Sweep net-inspection
2020-09-22	Lukwangule	2351	Long to short rains transition	closed	83.88
2020-09-22	Lukwangule	2383	Long to short rains transition	closed	91.94	Nymphalidae	Antanartia	Antanartia schaenia	1	Observed
2020-09-22	Lukwangule	2383	Long to short rains transition	closed	91.94
2020-09-22	Lukwangule	2416	Long to short rains transition	closed	85.7
2020-09-22	Lukwangule	2416	Long to short rains transition	closed	85.7
2020-09-22	Lukwangule	2462	Long to short rains transition	closed	89.08	Pieridae	Mylothris	Mylothris crawshayi	1	Sweep net-inspection
2020-09-22	Lukwangule	2462	Long to short rains transition	closed	89.08
2020-09-22	Lukwangule	2492	Long to short rains transition	open	5.36	Pieridae	Mylothris	Mylothris crawshayi	1	Observed
2020-09-22	Lukwangule	2492	Long to short rains transition	open	5.36
2020-09-22	Lukwangule	2541	Long to short rains transition	closed	72.7	Nymphalidae	Phalanta	Phalanta phalanta	1	Observed
2020-09-22	Lukwangule	2541	Long to short rains transition	closed	72.7	Pieridae	Mylothris	Mylothris crawshayi	3	Observed
2020-09-22	Lukwangule	2541	Long to short rains transition	closed	72.7
2020-09-22	Lukwangule	2558	Long to short rains transition	open	0.16
2020-09-22	Lukwangule	2558	Long to short rains transition	open	0.16
2020-09-22	Lukwangule	2604	Long to short rains transition	open	0.16
2020-09-22	Lukwangule	2604	Long to short rains transition	open	0.16	Pieridae	Mylothris	Mylothris crawshayi	3	Sweep net-inspection
2020-09-22	Lukwangule	2639	Long to short rains transition	open	0.16	Nymphalidae	Vanessa	Vanessa cardui	1	Observed
2020-09-22	Lukwangule	2639	Long to short rains transition	open	0.16	Pieridae	Mylothris	Mylothris crawshayi	1	Sweep net-inspection
2020-09-22	Lukwangule	2639	Long to short rains transition	open	0.16
2020-09-23	Lukwangule	2206	Long to short rains transition	closed	70.62
2020-09-23	Lukwangule	2206	Long to short rains transition	closed	70.62
2020-09-23	Lukwangule	2248	Long to short rains transition	closed	72.44
2020-09-23	Lukwangule	2248	Long to short rains transition	closed	72.44
2020-09-23	Lukwangule	2297	Long to short rains transition	closed	81.28
2020-09-23	Lukwangule	2297	Long to short rains transition	closed	81.28
2020-09-23	Lukwangule	2351	Long to short rains transition	closed	83.88
2020-09-23	Lukwangule	2351	Long to short rains transition	closed	83.88
2020-09-23	Lukwangule	2383	Long to short rains transition	closed	91.94	Pieridae	Mylothris	Mylothris sagala	2	Observed
2020-09-23	Lukwangule	2383	Long to short rains transition	closed	91.94
2020-09-23	Lukwangule	2416	Long to short rains transition	closed	85.7
2020-09-23	Lukwangule	2416	Long to short rains transition	closed	85.7
2020-09-23	Lukwangule	2462	Long to short rains transition	closed	89.08
2020-09-23	Lukwangule	2462	Long to short rains transition	closed	89.08
2020-09-23	Lukwangule	2492	Long to short rains transition	open	5.36
2020-09-23	Lukwangule	2492	Long to short rains transition	open	5.36
2020-09-23	Lukwangule	2541	Long to short rains transition	closed	72.7
2020-09-23	Lukwangule	2541	Long to short rains transition	closed	72.7
2020-09-23	Lukwangule	2558	Long to short rains transition	open	0.16
2020-09-23	Lukwangule	2558	Long to short rains transition	open	0.16
2020-09-23	Lukwangule	2604	Long to short rains transition	open	0.16
2020-09-23	Lukwangule	2604	Long to short rains transition	open	0.16
2020-09-23	Lukwangule	2639	Long to short rains transition	open	0.16
2020-09-23	Lukwangule	2639	Long to short rains transition	open	0.16
2020-09-24	Lukwangule	2206	Long to short rains transition	closed	70.62
2020-09-24	Lukwangule	2206	Long to short rains transition	closed	70.62
2020-09-24	Lukwangule	2248	Long to short rains transition	closed	72.44
2020-09-24	Lukwangule	2248	Long to short rains transition	closed	72.44
2020-09-24	Lukwangule	2297	Long to short rains transition	closed	81.28
2020-09-24	Lukwangule	2297	Long to short rains transition	closed	81.28
2020-09-24	Lukwangule	2351	Long to short rains transition	closed	83.88
2020-09-24	Lukwangule	2351	Long to short rains transition	closed	83.88
2020-09-24	Lukwangule	2383	Long to short rains transition	closed	91.94	Pieridae	Mylothris	Mylothris sagala	4	Observed
2020-09-24	Lukwangule	2383	Long to short rains transition	closed	91.94
2020-09-24	Lukwangule	2416	Long to short rains transition	closed	85.7
2020-09-24	Lukwangule	2416	Long to short rains transition	closed	85.7
2020-09-24	Lukwangule	2462	Long to short rains transition	closed	89.08
2020-09-24	Lukwangule	2492	Long to short rains transition	open	5.36
2020-09-24	Lukwangule	2492	Long to short rains transition	open	5.36
2020-09-24	Lukwangule	2541	Long to short rains transition	closed	72.7	Pieridae	Mylothris	Mylothris crawshayi	1	Observed
2020-09-24	Lukwangule	2541	Long to short rains transition	closed	72.7	Nymphalidae	Antanartia	Antanartia schaenia	1	Observed
2020-09-24	Lukwangule	2541	Long to short rains transition	closed	72.7
2020-09-24	Lukwangule	2558	Long to short rains transition	open	0.16	Pieridae	Mylothris	Mylothris sagala	1	Sweep net-inspection
2020-09-24	Lukwangule	2558	Long to short rains transition	open	0.16
2020-09-24	Lukwangule	2604	Long to short rains transition	open	0.16	Pieridae	Mylothris	Mylothris crawshayi	3	Sweep net-inspection
2020-09-24	Lukwangule	2604	Long to short rains transition	open	0.16	Pieridae	Mylothris	Mylothris crawshayi	1	Observed
2020-09-24	Lukwangule	2604	Long to short rains transition	open	0.16
2020-09-24	Lukwangule	2639	Long to short rains transition	open	0.16	Pieridae	Mylothris	Mylothris crawshayi	1	Observed
2020-09-24	Lukwangule	2639	Long to short rains transition	open	0.16
2020-09-25	Lukwangule	2206	Long to short rains transition	closed	70.62
2020-09-25	Lukwangule	2206	Long to short rains transition	closed	70.62
2020-09-25	Lukwangule	2248	Long to short rains transition	closed	72.44	Pieridae	Mylothris	Mylothris sagala	2	Observed
2020-09-25	Lukwangule	2248	Long to short rains transition	closed	72.44	Pieridae	Mylothris	Mylothris crawshayi	1	Observed
2020-09-25	Lukwangule	2248	Long to short rains transition	closed	72.44
2020-09-25	Lukwangule	2297	Long to short rains transition	closed	81.28
2020-09-25	Lukwangule	2297	Long to short rains transition	closed	81.28
2020-09-25	Lukwangule	2351	Long to short rains transition	closed	83.88
2020-09-25	Lukwangule	2351	Long to short rains transition	closed	83.88
2020-09-25	Lukwangule	2383	Long to short rains transition	closed	91.94	Pieridae	Mylothris	Mylothris crawshayi	2	Observed
2020-09-25	Lukwangule	2383	Long to short rains transition	closed	91.94
2020-09-25	Lukwangule	2416	Long to short rains transition	closed	85.7	Pieridae	Mylothris	Mylothris crawshayi	1	Observed
2020-09-25	Lukwangule	2416	Long to short rains transition	closed	85.7	Pieridae	Mylothris	Mylothris crawshayi	2	Observed
2020-09-25	Lukwangule	2416	Long to short rains transition	closed	85.7
2020-09-25	Lukwangule	2462	Long to short rains transition	closed	89.08
2020-09-25	Lukwangule	2462	Long to short rains transition	closed	89.08
2020-09-25	Lukwangule	2492	Long to short rains transition	open	5.36
2020-09-25	Lukwangule	2492	Long to short rains transition	open	5.36
2020-09-25	Lukwangule	2541	Long to short rains transition	closed	72.7	Pieridae	Mylothris	Mylothris crawshayi	4	Observed
2020-09-25	Lukwangule	2541	Long to short rains transition	closed	72.7
2020-09-25	Lukwangule	2558	Long to short rains transition	open	0.16
2020-09-25	Lukwangule	2558	Long to short rains transition	open	0.16
2020-09-25	Lukwangule	2604	Long to short rains transition	open	0.16
2020-09-25	Lukwangule	2604	Long to short rains transition	open	0.16
2020-09-25	Lukwangule	2639	Long to short rains transition	open	0.16	Pieridae	Mylothris	Mylothris crawshayi	1	Sweep net-inspection
2020-09-25	Lukwangule	2639	Long to short rains transition	open	0.16	Nymphalidae	Vanessa	Vanessa dimorphica	1	Van someren trap
2020-09-27	Lukwangule	2206	Long to short rains transition	closed	70.62	Pieridae	Mylothris	Mylothris crawshayi	3	Observed
2020-09-27	Lukwangule	2206	Long to short rains transition	closed	70.62
2020-09-27	Lukwangule	2248	Long to short rains transition	closed	72.44
2020-09-27	Lukwangule	2248	Long to short rains transition	closed	72.44
2020-09-27	Lukwangule	2297	Long to short rains transition	closed	81.28
2020-09-27	Lukwangule	2297	Long to short rains transition	closed	81.28
2020-09-27	Lukwangule	2351	Long to short rains transition	closed	83.88	Pieridae	Mylothris	Mylothris crawshayi	1	Observed
2020-09-27	Lukwangule	2351	Long to short rains transition	closed	83.88
2020-09-27	Lukwangule	2383	Long to short rains transition	closed	91.94	Pieridae	Mylothris	Mylothris crawshayi	4	Observed
2020-09-27	Lukwangule	2383	Long to short rains transition	closed	91.94
2020-09-27	Lukwangule	2416	Long to short rains transition	closed	85.7
2020-09-27	Lukwangule	2416	Long to short rains transition	closed	85.7
2020-09-27	Lukwangule	2462	Long to short rains transition	closed	89.08	Pieridae	Mylothris	Mylothris crawshayi	2	Observed
2020-09-27	Lukwangule	2462	Long to short rains transition	closed	89.08
2020-09-27	Lukwangule	2492	Long to short rains transition	open	5.36
2020-09-27	Lukwangule	2492	Long to short rains transition	open	5.36	Nymphalidae	Vanessa	Vanessa dimorphica	1	Van someren trap
2020-09-27	Lukwangule	2541	Long to short rains transition	closed	72.7	Pieridae	Mylothris	Mylothris crawshayi	3	Observed
2020-09-27	Lukwangule	2541	Long to short rains transition	closed	72.7
2020-09-27	Lukwangule	2558	Long to short rains transition	open	0.16	Pieridae	Mylothris	Mylothris crawshayi	1	Sweep net-inspection
2020-09-27	Lukwangule	2558	Long to short rains transition	open	0.16	Nymphalidae	Vanessa	Vanessa dimorphica	1	Van someren trap
2020-09-27	Lukwangule	2604	Long to short rains transition	open	0.16
2020-09-27	Lukwangule	2604	Long to short rains transition	open	0.16
2020-09-27	Lukwangule	2604	Long to short rains transition	open	0.16	Pieridae	Mylothris	Mylothris crawshayi	1	Sweep net-inspection
2020-09-27	Lukwangule	2604	Long to short rains transition	open	0.16	Pieridae	Mylothris	Mylothris crawshayi	2	Sweep net-inspection
2020-09-27	Lukwangule	2639	Long to short rains transition	open	0.16	Pieridae	Mylothris	Mylothris crawshayi	4	Observed
2020-09-27	Lukwangule	2639	Long to short rains transition	open	0.16	Pieridae	Mylothris	Mylothris crawshayi	4	Sweep net-inspection
2020-09-27	Lukwangule	2639	Long to short rains transition	open	0.16	Pieridae	Mylothris	Mylothris crawshayi	1	Sweep net-inspection
2020-09-27	Lukwangule	2639	Long to short rains transition	open	0.16	Nymphalidae	Acraea	Acraea acuta	1	Sweep net-inspection
2020-09-27	Lukwangule	2639	Long to short rains transition	open	0.16
2020-09-28	Lukwangule	2206	Long to short rains transition	closed	70.62
2020-09-28	Lukwangule	2206	Long to short rains transition	closed	70.62
2020-09-28	Lukwangule	2248	Long to short rains transition	closed	72.44
2020-09-28	Lukwangule	2248	Long to short rains transition	closed	72.44
2020-09-28	Lukwangule	2297	Long to short rains transition	closed	81.28
2020-09-28	Lukwangule	2297	Long to short rains transition	closed	81.28
2020-09-28	Lukwangule	2351	Long to short rains transition	closed	83.88
2020-09-28	Lukwangule	2351	Long to short rains transition	closed	83.88
2020-09-28	Lukwangule	2383	Long to short rains transition	closed	91.94
2020-09-28	Lukwangule	2383	Long to short rains transition	closed	91.94
2020-09-28	Lukwangule	2416	Long to short rains transition	closed	85.7
2020-09-28	Lukwangule	2416	Long to short rains transition	closed	85.7
2020-09-28	Lukwangule	2462	Long to short rains transition	closed	89.08
2020-09-28	Lukwangule	2462	Long to short rains transition	closed	89.08
2020-09-28	Lukwangule	2492	Long to short rains transition	open	5.36
2020-09-28	Lukwangule	2492	Long to short rains transition	open	5.36
2020-09-28	Lukwangule	2541	Long to short rains transition	closed	72.7
2020-09-28	Lukwangule	2541	Long to short rains transition	closed	72.7
2020-09-28	Lukwangule	2558	Long to short rains transition	open	0.16
2020-09-28	Lukwangule	2558	Long to short rains transition	open	0.16
2020-09-28	Lukwangule	2604	Long to short rains transition	open	0.16
2020-09-28	Lukwangule	2604	Long to short rains transition	open	0.16
2020-09-28	Lukwangule	2639	Long to short rains transition	open	0.16
2020-09-28	Lukwangule	2639	Long to short rains transition	open	0.16	Nymphalidae	Vanessa	Vanessa dimorphica	1	Van someren trap
2020-09-28	Lukwangule	2639	Long to short rains transition	open	0.16	Nymphalidae	Antanartia	Antanartia schaenia	1	Van someren trap
2020-09-29	Lukwangule	2206	Long to short rains transition	closed	70.62	Pieridae	Mylothris	Mylothris crawshayi	4	Observed
2020-09-29	Lukwangule	2206	Long to short rains transition	closed	70.62
2020-09-29	Lukwangule	2248	Long to short rains transition	closed	72.44
2020-09-29	Lukwangule	2248	Long to short rains transition	closed	72.44
2020-09-29	Lukwangule	2297	Long to short rains transition	closed	81.28
2020-09-29	Lukwangule	2297	Long to short rains transition	closed	81.28
2020-09-29	Lukwangule	2351	Long to short rains transition	closed	83.88	Pieridae	Mylothris	Mylothris crawshayi	3	Observed
2020-09-29	Lukwangule	2351	Long to short rains transition	closed	83.88
2020-09-29	Lukwangule	2383	Long to short rains transition	closed	91.94
2020-09-29	Lukwangule	2383	Long to short rains transition	closed	91.94
2020-09-29	Lukwangule	2416	Long to short rains transition	closed	85.7
2020-09-29	Lukwangule	2416	Long to short rains transition	closed	85.7
2020-09-29	Lukwangule	2462	Long to short rains transition	closed	89.08
2020-09-29	Lukwangule	2462	Long to short rains transition	closed	89.08
2020-09-29	Lukwangule	2492	Long to short rains transition	open	5.36
2020-09-29	Lukwangule	2492	Long to short rains transition	open	5.36
2020-09-29	Lukwangule	2541	Long to short rains transition	closed	72.7
2020-09-29	Lukwangule	2541	Long to short rains transition	closed	72.7
2020-09-29	Lukwangule	2558	Long to short rains transition	open	0.16
2020-09-29	Lukwangule	2558	Long to short rains transition	open	0.16
2020-09-29	Lukwangule	2604	Long to short rains transition	open	0.16	Nymphalidae	Vanessa	Vanessa cardui	1	Sweep net-inspection
2020-09-29	Lukwangule	2604	Long to short rains transition	open	0.16	Pieridae	Mylothris	Mylothris sagala	1	Observed
2020-09-29	Lukwangule	2604	Long to short rains transition	open	0.16	Pieridae	Mylothris	Mylothris sagala	1	Observed
2020-09-29	Lukwangule	2604	Long to short rains transition	open	0.16
2020-09-29	Lukwangule	2639	Long to short rains transition	open	0.16
2020-09-29	Lukwangule	2639	Long to short rains transition	open	0.16
2020-09-30	Lukwangule	2206	Long to short rains transition	closed	70.62	Pieridae	Mylothris	Mylothris crawshayi	2	Observed
2020-09-30	Lukwangule	2206	Long to short rains transition	closed	70.62					Van someren trap
2020-09-30	Lukwangule	2248	Long to short rains transition	closed	72.44	Pieridae	Mylothris	Mylothris crawshayi	3	Observed
2020-09-30	Lukwangule	2248	Long to short rains transition	closed	72.44					Van someren trap
2020-09-30	Lukwangule	2297	Long to short rains transition	closed	81.28
2020-09-30	Lukwangule	2297	Long to short rains transition	closed	81.28					Van someren trap
2020-09-30	Lukwangule	2351	Long to short rains transition	closed	83.88
2020-09-30	Lukwangule	2351	Long to short rains transition	closed	83.88					Van someren trap
2020-09-30	Lukwangule	2383	Long to short rains transition	closed	91.94	Pieridae	Mylothris	Mylothris crawshayi	2	Observed
2020-09-30	Lukwangule	2383	Long to short rains transition	closed	91.94					Van someren trap
2020-09-30	Lukwangule	2416	Long to short rains transition	closed	85.7
2020-09-30	Lukwangule	2416	Long to short rains transition	closed	85.7					Van someren trap
2020-09-30	Lukwangule	2462	Long to short rains transition	closed	89.08
2020-09-30	Lukwangule	2462	Long to short rains transition	closed	89.08					Van someren trap
2020-09-30	Lukwangule	2492	Long to short rains transition	open	5.36	Pieridae	Mylothris	Mylothris crawshayi	1	Observed
2020-09-30	Lukwangule	2492	Long to short rains transition	open	5.36					Van someren trap
2020-09-30	Lukwangule	2541	Long to short rains transition	closed	72.7
2020-09-30	Lukwangule	2541	Long to short rains transition	closed	72.7					Van someren trap
2020-09-30	Lukwangule	2558	Long to short rains transition	open	0.16	Pieridae	Mylothris	Mylothris crawshayi	1	Observed
2020-09-30	Lukwangule	2558	Long to short rains transition	open	0.16	Nymphalidae	Vanessa	Vanessa dimorphica	1	Sweep net-inspection
2020-09-30	Lukwangule	2558	Long to short rains transition	open	0.16	Nymphalidae	Vanessa	Vanessa dimorphica	1	Observed
2020-09-30	Lukwangule	2558	Long to short rains transition	open	0.16					Van someren trap
2020-09-30	Lukwangule	2604	Long to short rains transition	open	0.16
2020-09-30	Lukwangule	2604	Long to short rains transition	open	0.16					Van someren trap
2020-09-30	Lukwangule	2639	Long to short rains transition	open	0.16	Nymphalidae	Vanessa	Vanessa cardui	1	Observed
2020-09-30	Lukwangule	2639	Long to short rains transition	open	0.16					Van someren trap
