# Supplementary material for: Elevational distribution of montane Afrotropical butterflies is influenced by seasonality and habitat structure
Source: PLoS One. 2022 Jul 5;17(7):e0270769. doi: 10.1371/journal.pone.0270769 (PMC9255748; doi:10.1371/journal.pone.0270769)
Supplement: S2 Table — (XLSX) [file pone.0270769.s004.xlsx]

## Sheet: S2 Table family & spp by elev
Sum of Number of Individuals	Column Labels
Row Labels	1542	1582	1626	1663	1703	1752	1766	1836	1885	1922	1971	2004	2045	2091	2133	2159	2206	2248	2297	2351	2383	2416	2462	2492	2541	2558	2604	2639	Grand Total
Nymphalidae	25	26	79	36	37	13	12	27	20	3	10	1	23	4	12	64	2	2		2	1	1	4	11	7	20	5	25	472
Acraea	6		4													18	1											2	31
Acraea servona																1													1
Acraea acuta																4												1	5
Acraea baxteri																9													9
Acraea epaea	1															1												1	3
Acraea insignis																3													3
Acraea sotikensis	1																												1
Acraea sp			1														1												2
Acraea vuilloti	4		3																										7
Amauris	1		11						2																	1			15
Amauris echeria	1																									1			2
Amauris niavius			11						2																				13
Antanartia	1	2	8	4			1	5	1		3		2	1	7	15		1		2	1	1	4	7	6	9	1	6	88
Antanartia schaenia	1	2	8	4			1	5	1		3		2	1	7	15		1		2	1	1	4	5	3	8	1	5	81
Antanartia sp																								1					1
Vanessa dimorphica																								1	3	1		1	6
Bematistes																10													10
Bematistes quadricolor																10													10
Bicyclus	3	22	21	30	37	9	10	18	15	3	6	1	10	3	4	6	1												199
Bicyclus danckelmani	3	22	21	30	37	9	10	17	15	3	6	1	10	3	4	6													197
Bicyclus ena								1																					1
Bicyclus saftiza																	1												1
Byblia	4		1																										5
Byblia anvatara	2																												2
Byblia ilithya	2		1																										3
Charaxes	2	2	2	2		1	1	1	1				1		1	1													15
Charaxes aubyni	1																												1
Charaxes acuminatus		2	1				1		1						1														6
Charaxes ansorgei																1													1
Charaxes drucaenus	1			1																									2
Charaxes macclounii				1																									1
Charaxes sp			1					1					1																3
Charaxes varanes						1																							1
Cymothoe																1													1
Cymothoe aurivilli																1													1
Euptera																1													1
Euptera sp																1													1
Eurytela								1					2																3
Eurytela dryope													1																1
Eurytela hiarbas								1					1																2
Henotesia	6																												6
Henotesia elisi uluguru	4																												4
Henotesia ubenica	2																												2
Hypolimnas																1								2		2	1		6
Hypolimnas misippus																1								2		2	1		6
Junonia	1																												1
Junonia natalica	1																												1
Neptis	1		23					2	1				6			3													36
Neptis nina			22					2	1				6			3													34
Neptis serena	1		1																										2
Neptis																								1			1		2
Neptis sp																								1			1		2
Phalanta			2																						1				3
Phalanta phalanta			2																						1				3
Precis			7			3					1		2			1													14
Precis tugela			7			3					1		2			1													14
Pseudathyma																2													2
Pseudathyma uluguru																2													2
Vanessa																5		1						1		8	2	17	34
Vanessa cardui																5										5	2	15	27
Vanessa dimorphica																		1						1		3		2	7
Papilionidae	2	7	34	3	4	4	5	18	5	1	17	10	28	11	8	63	1			1									222
Graphium		4	4									3																	11
Graphium pelopidas		4	4									3																	11
Papilio	2	3	30	3	4	4	5	18	5	1	17	7	28	11	8	63	1			1									211
Papilio demodocus																1													1
Papilio desmondi			12			1		1	2		1	1	5	2	1	15													41
Papilio fuelleborni		3	9	1	2		3	8			6	3	11	4	7	19	1			1									78
Papilio pelodurus	2		6	2		1		1			4	1	8	3		25													53
Papilio phorcas			2		2	2	2	8	3	1	6	2	4	2		3													37
Papilio rex			1																										1
Pieridae	1	2	20						1	3	3		5		1	12	24	48	8	22	35	20	20	50	26	75	108	90	574
Belenois			1																			1	2	42	7	67	92	66	278
Belenois aurota																						1	2	42	7	67	92	66	277
Belenois zochalia			1																										1
Catopsilia																								2			1		3
Catopsilia florella																								2			1		3
Colias																										1	1	4	6
Colias electo																										1	1	4	6
Eurema			3							1	1					3													8
Eurema hapale			1																										1
Eurema sp			2							1	1					3													7
Mylothris	1	2	16						1	2	2		5		1	9	24	48	8	22	35	19	18	6	19	7	14	20	279
Mylothris crawshayi																1	24	44	8	22	27	18	18	5	19	6	12	20	224
Mylothris sagala	1	2	16						1	2	2		5		1	8		4			8	1		1		1	2		55
(blank)
(blank)
(blank)
Grand Total	28	35	133	39	41	17	17	45	26	7	30	11	56	15	21	139	27	50	8	25	36	21	24	61	33	95	113	115	1268

## Sheet: S3 Table by survey method & ele
Sum of Number of Individuals	Column Labels
Row Labels	1542	1582	1626	1663	1703	1752	1766	1836	1885	1922	1971	2004	2045	2091	2133	2159	2206	2248	2297	2351	2383	2416	2462	2492	2541	2558	2604	2639	(blank)	Grand Total
Observed	2	1	9	1	8	1	1	1	2	4	3	1	1	3	3	5	26	48	6	20	33	19	16	50	28	78	91	71		532
Nymphalidae	2	1	7	1	8	1	1	1	2		1		1	2	2	3	1	2		1	1	1		5	2	7	2	7		62
Acraea sp			1														1													2
Antanartia schaenia	1		1											1		1		1		1	1	1		1	1	1				11
Antanartia sp																								1						1
Bematistes quadricolor																1														1
Bicyclus danckelmani	1	1	2	1	8	1	1		2		1		1	1	1	1														22
Charaxes acuminatus															1															1
Charaxes sp			1					1																						2
Hypolimnas misippus																								2		2	1			5
Neptis nina			2																											2
Neptis sp																								1			1			2
Phalanta phalanta																									1					1
Vanessa cardui																										3		7		10
Vanessa dimorphica																		1								1				2
Papilionidae			1							1	1	1		1	1	2	1													9
Papilio fuelleborni												1			1		1													3
Papilio pelodurus			1													1														2
Papilio phorcas										1	1			1		1														4
Pieridae			1							3	1						24	46	6	19	32	18	16	45	26	71	89	64		461
Belenois aurota																						1	1	38	7	65	82	56		250
Catopsilia florella																								2			1			3
Colias electo																										1	1	1		3
Eurema sp										1	1																			2
Mylothris crawshayi																	24	42	6	19	24	16	15	4	19	5	3	7		184
Mylothris sagala			1							2								4			8	1		1			2			19
(blank)
(blank)
Sweep net-inspection	15	15	106	22	17	16	15	37	23		27	10	55	11	17	130	1	2	2	4	3	2	7	5		8	21	36		607
Nymphalidae	13	6	54	19	13	12	10	19	17		9	1	22	1	9	58	1						3			4	2	10		283
Acraea servona																1														1
Acraea acuta																4												1		5
Acraea baxteri																9														9
Acraea epaea	1															1												1		3
Acraea insignis																2														2
Acraea sotikensis	1																													1
Acraea vuilloti	4		3																											7
Amauris echeria	1																									1				2
Amauris niavius			10						2																					12
Antanartia schaenia			3				1	1			3		2		6	13							3							32
Bematistes quadricolor																9														9
Bicyclus danckelmani	1	6	7	19	13	8	8	14	13		5	1	9	1	3	5														113
Bicyclus ena								1																						1
Bicyclus saftiza																	1													1
Byblia anvatara	2																													2
Byblia ilithya	1		1																											2
Charaxes acuminatus							1		1																					2
Charaxes ansorgei																1														1
Charaxes sp													1																	1
Charaxes varanes						1																								1
Cymothoe aurivilli																1														1
Eurytela dryope													1																	1
Eurytela hiarbas								1					1																	2
Henotesia elisi uluguru	2																													2
Hypolimnas misippus																1														1
Neptis nina			20					2	1				6			3														32
Neptis serena			1																											1
Phalanta phalanta			2																											2
Precis tugela			7			3					1		2			1														14
Pseudathyma uluguru																2														2
Vanessa cardui																5										2	2	8		17
Vanessa dimorphica																										1				1
Papilionidae	1	7	33	3	4	4	5	18	5		16	9	28	10	7	60				1										211
Graphium pelopidas		4	4									3																		11
Papilio demodocus																1														1
Papilio desmondi			12			1		1	2		1	1	5	2	1	14														40
Papilio fuelleborni		3	9	1	2		3	8			6	2	11	4	6	19				1										75
Papilio pelodurus	1		5	2		1		1			4	1	8	3		24														50
Papilio phorcas			2		2	2	2	8	3		5	2	4	1		2														33
Papilio rex			1																											1
Pieridae	1	2	19						1		2		5		1	12		2	2	3	3	2	4	5		4	19	26		113
Belenois aurota																							1	4		2	10	10		27
Belenois zochalia			1																											1
Colias electo																												3		3
Eurema hapale			1																											1
Eurema sp			2													3														5
Mylothris crawshayi																1		2	2	3	3	2	3	1		1	9	13		40
Mylothris sagala	1	2	15						1		2		5		1	8										1				36
(blank)
(blank)
Van someren trap	11	19	18	16	16		1	7	1	3				1	1	4				1			1	6	5	9	1	8		129
Nymphalidae	10	19	18	16	16		1	7	1	3				1	1	3				1			1	6	5	9	1	8		127
Charaxes aubyni	1																													1
Acraea insignis																1														1
Amauris niavius			1																											1
Antanartia schaenia		2	4	4				4	1						1	1				1			1	4	2	7	1	5		38
Bicyclus danckelmani	1	15	12	10	16		1	3		3				1																62
Byblia ilithya	1																													1
Charaxes acuminatus		2	1																											3
Charaxes drucaenus	1			1																										2
Charaxes macclounii				1																										1
Euptera sp																1														1
Henotesia elisi uluguru	2																													2
Henotesia ubenica	2																													2
Junonia natalica	1																													1
Neptis serena	1																													1
Vanessa dimorphica																								2	3	2		3		10
Papilionidae	1															1														2
Papilio desmondi																1														1
Papilio pelodurus	1																													1
(blank)
(blank)
(blank)
(blank)
(blank)
Grand Total	28	35	133	39	41	17	17	45	26	7	30	11	56	15	21	139	27	50	8	25	36	21	24	61	33	95	113	115		1268

## Sheet: S4 Table by season & elev
Sum of Number of Individuals	Column Labels
Row Labels	1542	1582	1626	1663	1703	1752	1766	1836	1885	1922	1971	2004	2045	2091	2133	2159	2206	2248	2297	2351	2383	2416	2462	2492	2541	2558	2604	2639	Grand Total
Long to short rains	18	19	38	17	14	7	2	15	11	1	2		6	2	4	37	13	12		7	21	4	3	4	13	8	13	26	317
Nymphalidae	17	19	33	17	14	6	1	14	11		1		1			16		1			1			1	2	5	1	9	170
Acraea servona																1													1
Charaxes aubyni	1																												1
Acraea acuta																1												1	2
Acraea sotikensis	1																												1
Acraea vuilloti	4		3																										7
Amauris echeria	1																												1
Antanartia schaenia		2	4	4				5	1		1					8					1				1			1	28
Bematistes quadricolor																1													1
Bicyclus danckelmani	2	15	18	11	14	3	1	9	10				1																84
Byblia ilithya	1		1																										2
Charaxes acuminatus		2	1																										3
Charaxes drucaenus	1			1																									2
Charaxes macclounii				1																									1
Henotesia elisi uluguru	2																												2
Henotesia ubenica	2																												2
Junonia natalica	1																												1
Neptis nina			1																										1
Neptis serena	1																												1
Phalanta phalanta																									1				1
Precis tugela			5			3																							8
Vanessa cardui																5										2	1	5	13
Vanessa dimorphica																		1						1		3		2	7
Papilionidae			3			1	1	1		1	1		5	2	4	20													39
Papilio desmondi			3										1			5													9
Papilio fuelleborni													2	2	4	7													15
Papilio pelodurus																7													7
Papilio phorcas						1	1	1		1	1		2			1													8
Pieridae	1		2													1	13	11		7	20	4	3	3	11	3	12	17	108
Mylothris crawshayi																	13	7		7	12	3	3	2	11	2	10	17	87
Mylothris sagala	1		2													1		4			8	1		1		1	2		21
(blank)
(blank)
Short to long rains	10	16	95	22	27	10	15	30	15	6	28	11	50	13	17	102	14	38	8	18	15	17	21	57	20	87	100	89	951
Nymphalidae	8	7	46	19	23	7	11	13	9	3	9	1	22	4	12	48	2	1		2		1	4	10	5	15	4	16	302
Acraea acuta																3													3
Acraea baxteri																9													9
Acraea epaea	1															1												1	3
Acraea insignis																3													3
Acraea sp			1														1												2
Amauris echeria																										1			1
Amauris niavius			11						2																				13
Antanartia schaenia	1		4				1				2		2	1	7	7		1		2		1	4	5	2	8	1	4	53
Antanartia sp																								1					1
Bematistes quadricolor																9													9
Bicyclus danckelmani	1	7	3	19	23	6	9	8	5	3	6	1	9	3	4	6													113
Bicyclus ena								1																					1
Bicyclus saftiza																	1												1
Byblia anvatara	2																												2
Byblia ilithya	1																												1
Charaxes acuminatus							1		1						1														3
Charaxes ansorgei																1													1
Charaxes sp			1					1					1																3
Charaxes varanes						1																							1
Cymothoe aurivilli																1													1
Euptera sp																1													1
Eurytela dryope													1																1
Eurytela hiarbas								1					1																2
Henotesia elisi uluguru	2																												2
Hypolimnas misippus																1								2		2	1		6
Neptis nina			21					2	1				6			3													33
Neptis serena			1																										1
Neptis sp																								1			1		2
Phalanta phalanta			2																										2
Precis tugela			2								1		2			1													6
Pseudathyma uluguru																2													2
Vanessa cardui																										3	1	10	14
Vanessa dimorphica																								1	3	1		1	6
Papilionidae	2	7	31	3	4	3	4	17	5		16	10	23	9	4	43	1			1									183
Graphium pelopidas		4	4									3																	11
Papilio demodocus																1													1
Papilio desmondi			9			1		1	2		1	1	4	2	1	10													32
Papilio fuelleborni		3	9	1	2		3	8			6	3	9	2	3	12	1			1									63
Papilio pelodurus	2		6	2		1		1			4	1	8	3		18													46
Papilio phorcas			2		2	1	1	7	3		5	2	2	2		2													29
Papilio rex			1																										1
Pieridae		2	18						1	3	3		5		1	11	11	37	8	15	15	16	17	47	15	72	96	73	466
Belenois aurota																						1	2	42	7	67	92	66	277
Belenois zochalia			1																										1
Catopsilia florella																								2			1		3
Colias electo																										1	1	4	6
Eurema hapale			1																										1
Eurema sp			2							1	1					3													7
Mylothris crawshayi																1	11	37	8	15	15	15	15	3	8	4	2	3	137
Mylothris sagala		2	14						1	2	2		5		1	7													34
(blank)
(blank)
Grand Total	28	35	133	39	41	17	17	45	26	7	30	11	56	15	21	139	27	50	8	25	36	21	24	61	33	95	113	115	1268

## Sheet: S5 Table by habitat & elev
Sum of Number of Individuals	Column Labels
Row Labels	1542	1582	1626	1663	1703	1752	1766	1836	1885	1922	1971	2004	2045	2091	2133	2159	2206	2248	2297	2351	2383	2416	2462	2492	2541	2558	2604	2639	Grand Total
closed		35		39	41	17	17	45	26	7	30	11	56	15	21		27	50	8	25	36	21	24		33				584
Nymphalidae		26		36	37	13	12	27	20	3	10	1	23	4	12		2	2		2	1	1	4		7				243
Acraea																	1												1
Acraea sp																	1												1
Amauris									2																				2
Amauris niavius									2																				2
Antanartia		2		4			1	5	1		3		2	1	7			1		2	1	1	4		6				41
Antanartia schaenia		2		4			1	5	1		3		2	1	7			1		2	1	1	4		3				38
Vanessa dimorphica																									3				3
Bicyclus		22		30	37	9	10	18	15	3	6	1	10	3	4		1												169
Bicyclus danckelmani		22		30	37	9	10	17	15	3	6	1	10	3	4														167
Bicyclus ena								1																					1
Bicyclus saftiza																	1												1
Charaxes		2		2		1	1	1	1				1		1														10
Charaxes acuminatus		2					1		1						1														5
Charaxes drucaenus				1																									1
Charaxes macclounii				1																									1
Charaxes sp								1					1																2
Charaxes varanes						1																							1
Eurytela								1					2																3
Eurytela dryope													1																1
Eurytela hiarbas								1					1																2
Neptis								2	1				6																9
Neptis nina								2	1				6																9
Phalanta																									1				1
Phalanta phalanta																									1				1
Precis						3					1		2																6
Precis tugela						3					1		2																6
Vanessa																		1											1
Vanessa dimorphica																		1											1
Papilionidae		7		3	4	4	5	18	5	1	17	10	28	11	8		1			1									123
Graphium		4										3																	7
Graphium pelopidas		4										3																	7
Papilio		3		3	4	4	5	18	5	1	17	7	28	11	8		1			1									116
Papilio desmondi						1		1	2		1	1	5	2	1														14
Papilio fuelleborni		3		1	2		3	8			6	3	11	4	7		1			1									50
Papilio pelodurus				2		1		1			4	1	8	3															20
Papilio phorcas					2	2	2	8	3	1	6	2	4	2															32
Pieridae		2							1	3	3		5		1		24	48	8	22	35	20	20		26				218
Belenois																						1	2		7				10
Belenois aurota																						1	2		7				10
Eurema										1	1																		2
Eurema sp										1	1																		2
Mylothris		2							1	2	2		5		1		24	48	8	22	35	19	18		19				206
Mylothris crawshayi																	24	44	8	22	27	18	18		19				180
Mylothris sagala		2							1	2	2		5		1			4			8	1							26
(blank)
(blank)
(blank)
open	28		133													139								61		95	113	115	684
Nymphalidae	25		79													64								11		20	5	25	229
Acraea	6		4													18												2	30
Acraea servona																1													1
Acraea acuta																4												1	5
Acraea baxteri																9													9
Acraea epaea	1															1												1	3
Acraea insignis																3													3
Acraea sotikensis	1																												1
Acraea sp			1																										1
Acraea vuilloti	4		3																										7
Amauris	1		11																							1			13
Amauris echeria	1																									1			2
Amauris niavius			11																										11
Antanartia	1		8													15								7		9	1	6	47
Antanartia schaenia	1		8													15								5		8	1	5	43
Antanartia sp																								1					1
Vanessa dimorphica																								1		1		1	3
Bematistes																10													10
Bematistes quadricolor																10													10
Bicyclus	3		21													6													30
Bicyclus danckelmani	3		21													6													30
Byblia	4		1																										5
Byblia anvatara	2																												2
Byblia ilithya	2		1																										3
Charaxes	2		2													1													5
Charaxes aubyni	1																												1
Charaxes acuminatus			1																										1
Charaxes ansorgei																1													1
Charaxes drucaenus	1																												1
Charaxes sp			1																										1
Cymothoe																1													1
Cymothoe aurivilli																1													1
Euptera																1													1
Euptera sp																1													1
Henotesia	6																												6
Henotesia elisi uluguru	4																												4
Henotesia ubenica	2																												2
Hypolimnas																1								2		2	1		6
Hypolimnas misippus																1								2		2	1		6
Junonia	1																												1
Junonia natalica	1																												1
Neptis	1		23													3													27
Neptis nina			22													3													25
Neptis serena	1		1																										2
Neptis																								1			1		2
Neptis sp																								1			1		2
Phalanta			2																										2
Phalanta phalanta			2																										2
Precis			7													1													8
Precis tugela			7													1													8
Pseudathyma																2													2
Pseudathyma uluguru																2													2
Vanessa																5								1		8	2	17	33
Vanessa cardui																5										5	2	15	27
Vanessa dimorphica																								1		3		2	6
Papilionidae	2		34													63													99
Graphium			4																										4
Graphium pelopidas			4																										4
Papilio	2		30													63													95
Papilio demodocus																1													1
Papilio desmondi			12													15													27
Papilio fuelleborni			9													19													28
Papilio pelodurus	2		6													25													33
Papilio phorcas			2													3													5
Papilio rex			1																										1
Pieridae	1		20													12								50		75	108	90	356
Belenois			1																					42		67	92	66	268
Belenois aurota																								42		67	92	66	267
Belenois zochalia			1																										1
Catopsilia																								2			1		3
Catopsilia florella																								2			1		3
Colias																										1	1	4	6
Colias electo																										1	1	4	6
Eurema			3													3													6
Eurema hapale			1																										1
Eurema sp			2													3													5
Mylothris	1		16													9								6		7	14	20	73
Mylothris crawshayi																1								5		6	12	20	44
Mylothris sagala	1		16													8								1		1	2		29
(blank)
(blank)
(blank)
Grand Total	28	35	133	39	41	17	17	45	26	7	30	11	56	15	21	139	27	50	8	25	36	21	24	61	33	95	113	115	1268
